# Supplementary material for: Association of Mild-to-Moderate Iodine Deficiency With Thyroid Function—A Systematic Review and Meta-analysis
Source: Adv Nutr. 2025 Jul 8;16(9):100471. doi: 10.1016/j.advnut.2025.100471 (PMC12351339; doi:10.1016/j.advnut.2025.100471)
Supplement: multimedia component 1 [file mmc1.xlsx]

## Sheet: List of Supplementary Data
Supplementary data for Aarsland et al. 2025 Association of mild-to-moderate iodine deficiency with thyroid function – a systematic review and meta-analysis
Supplementary Table S1. Deviations from the protocol
Supplementary Table S2. Literature search strategy for the systematic review in the databases Ovid MEDLINE, Embase and Cochrane.
Supplementary Table S3. List of excluded articles after full-text screening (n= 554) with reasons for exclusion.
Supplementary Table S4. Detailed study information and data extraction from all the included studies (n= 72).
Supplementary Table S5. Risk of bias assessment (Newcastle-Ottawa scale) per domain in the included studies (n= 72).
Supplementary Figure S1. Funnel plot for assessing evidence of publication bias for the outcome TSH in the meta-analysis (n= 8).
Supplementary Figure S2. Funnel plot for assessing evidence of publication bias for the outcome fT3 in the meta-analysis (n= 4).
Supplementary Figure S3. Funnel plot for assessing evidence of publication bias for the outcome fT4 in the meta-analysis (n= 6).

## Sheet: Supplementary Table S1
Supplementary Table 1. Deviations from the protocol.
1. Main outcomes: When developing the search strategy, the outcomes of thyroid size, volume or nodules, and TPO-Ab and Tg-Ab, were included in the protocol. However, after further discussion within the project group and a deeper review of the literature, these outcomes were excluded. This was to narrow the search strategy and outcomes, as the initial literature search yielded a very high number o…
2. Quality assessment tool: Initially, the quality assessment tool “Risk of Bias for Nutrition Observational Studies” (RoB-NObS) tool (USDA’s Nutrition Evidence Systematic Review (NESR)” was selected to evaluate the quality of the included articles. However, this tool is mainly designed for cohort studies. After inclusion of the 72 articles, only one of them has a cohort design, while the rest ha…
3. Update of the literature search: In addition to the original literature search performed on November 2nd 2022, the literature search was repeated on February 12th 2024, to capture relevant publications since the initial searches.

## Sheet: Supplementary Table S2
Supplementary Table 2. Literature search strategy for the systematic review in the databases Ovid MEDLINE, Embase and Cochrane.
Database: Ovid MEDLINE.
Date of literature search: November 2nd 2022 and updated February 12th 2024.
#	Search string
#1	(((Iodine or iodide or iodate or iodis* or iodiz*) adj3 (urin* or status or intake or consumption or deficien* or concentration or lack)) or UIC).ti,ab,kf.
#2	((Thyroid adj3 (hormone* or function* or disease* or dysfunction* or disorder* or abnorm* or anorm* or size or volume*)) or hypothyroidism or hypothyroxinemia or hyperthyroidism or hyperthyroidisme or thyroid stimulating hormone or thyroid-stimulating hormone or thyrotropin or TSH or thyroxin* or T4 or fT4 or triiodothyronine or T3 or fT3 or goiter or goitre).ti,ab,kf.
#3	Thyroid Diseases/ or Goiter/ or Goiter, Endemic/ or Hyperthyroidism/ or Hyperthyroxinemia/ or Hypothyroidism/ or Congenital Hypothyroidism/ or Thyroiditis/ or Thyroid Hormones/ or Thyroxine/ or Triiodothyronine/ or Thyrotropin/
#4	#2 OR #3
#5	#1 AND #4
#6	Limit #5 to (case reports or meta analysis or "review" or "scientific integrity review" or "systematic review")
#7	exp animals/ not humans/
#8	#5 NOT (#6 OR #7)
Database: Ovid Embase.
Date of literature search: November 2nd 2022 and updated February 12th 2024.
#	Search string
#1	(((Iodine or iodide or iodate or iodis* or iodiz*) adj3 (urin* or status or intake or consumption or deficien* or concentration or lack)) or UIC).ti,ab,kf.
#2	((Thyroid adj3 (hormone* or function* or disease* or dysfunction* or disorder* or abnorm* or anorm* or size or volume*)) or hypothyroidism or hypothyroxinemia or hyperthyroidism or hyperthyroidisme or thyroid stimulating hormone or thyroid-stimulating hormone or thyrotropin or TSH or thyroxin* or T4 or fT4 or triiodothyronine or T3 or fT3 or goiter or goitre).ti,ab,kf.
#3	thyroid disease/ or goiter/ or hyperthyroidism/ or hyperthyroxinemia/ or hypothyroidism/ or endemic goiter/ or nodular goiter/ or subclinical hyperthyroidism/ or hypothyroidism/ or subclinical hypothyroidism/ or congenital hypothyroidism/ or thyroiditis/ or thyroid hormone/ or thyroxine/ or liothyronine/ or thyrotropin/
#4	#2 OR #3
#5	#1 AND #4
#6	Limit #5 to (meta analysis or "systematic review")
#7	Limit #5 to (books or conference abstract or conference paper or "conference review" or "review")
#8	exp animal/ not exp human/
#9	#5 NOT (#6 OR #7 OR #8)
Database: Cochrane.
Date of literature search: November 2nd 2022 and updated February 12th 2024.
#	Search string
#1	(((Iodine or iodide or iodate or iodis* or iodiz*) NEAR/3 (urin* or status or intake or consumption or deficien* or concentration or lack)) or UIC):ti,ab,kw
#2	((Thyroid NEAR/3 (hormone* or function* or disease* or dysfunction* or disorder* or abnorm* or anorm* or size or volume*)) or hypothyroidism or hypothyroxinemia or hyperthyroidism or hyperthyroidisme or thyroid stimulating hormone or thyroid-stimulating hormone or thyrotropin or TSH or thyroxin* or T4 or fT4 or triiodothyronine or T3 or fT3 or goiter or goitre):ti,ab,kw
#3	([mh ^"Thyroid Diseases"] or [mh ^"Goiter"] or [mh ^"Goiter, Endemic"] or [mh ^"Hyperthyroidism"] or [mh ^"Hyperthyroxinemia"] or [mh ^"Hypothyroidism"] or [mh ^"Congenital Hypothyroidism"] or [mh ^"Thyroiditis"] or [mh ^"Thyroid Hormones"] or [mh ^"Thyroxine"] or [mh ^"Triiodothyronine"] or [mh ^"Thyrotropin"])
#4	#2 or #3
#5	#1 and #4

## Sheet: Supplementary Table S3
Supplementary Table 3. List of excluded articles after full-text screening (n= 554) with reasons for exclusion.
Authors	Title	Year	Journal	Volume	Issue	Pages	Exclusion reason
Adibi, A. and Sirous, M. and Aminorroaya, A. and Roohi, E. and Mostafavi, M. and Fallah, Z. and Tabatabaei, A. and Amini, M.	Normal values of thyroid gland in Isfahan, an iodine replete area	2008	Journal of Research in Medical Sciences	13		55-60	RAYYAN-EXCLUSION-REASONS: Not mild-to-moderate iodine deficiency
Aghini Lombardi, F. and Fiore, E. and Tonacchera, M. and Antonangeli, L. and Rago, T. and Frigeri, M. and Provenzale, A. M. and Montanelli, L. and Grasso, L. and Pinchera, A. and Vitti, P.	The effect of voluntary iodine prophylaxis in a small rural community: the Pescopagano survey 15 years later	2013	Journal of Clinical Endocrinology & Metabolism	98	3	1031-9	RAYYAN-EXCLUSION-REASONS: Not measured association between iodine nutrition and thyroid function
Aghini-Lombardi, F. and Antonangeli, L. and Martino, E. and Vitti, P. and Maccherini, D. and Leoli, F. and Rago, T. and Grasso, L. and Valeriano, R. and Balestrieri, A. and Pinchera, A.	The spectrum of thyroid disorders in an iodine-deficient community: the Pescopagano survey	1999	Journal of Clinical Endocrinology & Metabolism	84	2	561-6	RAYYAN-EXCLUSION-REASONS: Not measured association between iodine nutrition and thyroid function
Akarsu, E. and Akcay, G. and Capoglu, I. and Unuvar, N.	Iodine deficiency and goiter prevalence of the adult population in Erzurum	2005	Acta Medica (Hradec Kralove)	48	1	39-42	RAYYAN-EXCLUSION-REASONS: Not measured thyroid function tests
Akdader-Oudahmane, S. and Hamouli-Said, Z. and Zimmermann, M. B. and Kherrab, H. and Azzoug, S. and Meskine, D.	High prevalence of TPO-Abs and subclinical hypothyroidism in iodine-sufficient pregnant women in Northern Algeria	2020	Journal of Trace Elements in Medicine & Biology	61		126533	RAYYAN-EXCLUSION-REASONS: Not mild-to-moderate iodine deficiency
Akturk, M. and Oruc, A. S. and Danisman, N. and Erkek, S. and Buyukkagnici, U. and Unlu, E. and Tazebay, U. H.	Na+/I- symporter and type 3 iodothyronine deiodinase gene expression in amniotic membrane and placenta and its relationship to maternal thyroid hormones	2013	Biological Trace Element Research	154	3	338-44	RAYYAN-EXCLUSION-REASONS: Not measured association between iodine nutrition and thyroid function
Al-Attas, O. S. and Al-Daghri, N. M. and Alkharfy, K. M. and Alokail, M. S. and Al-Johani, N. J. and Abd-Alrahman, S. H. and Yakout, S. M. and Draz, H. M. and Sabico, S.	Urinary iodine is associated with insulin resistance in subjects with diabetes mellitus type 2	2012	Experimental & Clinical Endocrinology & Diabetes	120	10	618-22	RAYYAN-EXCLUSION-REASONS: Specific patient group
Al-Hosani, H. and Osman, H. and Abdel Wareth, L. and Saade, D. and Salah, M.	Prevalence of iodine deficiency disorders in the United Arab Emirates measured by raised TSH levels	2003	Eastern Mediterranean Health Journal	9	1	123-30	RAYYAN-EXCLUSION-REASONS: Not measured association between iodine nutrition and thyroid function
Alissa, E. M. and AlShali, K. and Ferns, G. A.	Iodine deficiency among hypothyroid patients living in Jeddah	2009	Biological Trace Element Research	130	3	193-203	RAYYAN-EXCLUSION-REASONS: Not mild-to-moderate iodine deficiency
Alsayed, A. and Gad, A. M. and Abdel-Baset, H. and Abdel-Fattah, A. and Ahmed, A. and Azab, A.	Excess urinary iodine is associated with autoimmune subclinical hypothyroidism among Egyptian women	2008	Endocrine Journal	55	3	601-5	RAYYAN-EXCLUSION-REASONS: Not mild-to-moderate iodine deficiency
Alvarez-Pedrerol, M. and Guxens, M. and Ibarluzea, J. and Rebagliato, M. and Rodriguez, A. and Espada, M. and Goni, F. and Basterrechea, M. and Sunyer, J.	Organochlorine compounds, iodine intake, and thyroid hormone levels during pregnancy	2009	Environmental Science & Technology	43	20	7909-15	RAYYAN-EXCLUSION-REASONS: Not measured association between iodine nutrition and thyroid function
Al-Yatama, F. I. and Al-Bader, M. D. and Al-Mazidi, Z. M. and Ali, A. and Al-Omair, A. and Al-Ajmi, N. H. and Mouneer, M. and Molla, A. and Mohammed, F.	Iodine status among pregnant women in Kuwait	2007	Journal of Endocrinological Investigation	30	11	914-9	RAYYAN-EXCLUSION-REASONS: Not compared to adequate status
Al-Yatama, F. I. and Al-Bader, M. D. and Al-Mazidi, Z. M. and Ali, A. and Al-Omair, A. S. and Al-Jehma, N. A. and Mohammed, F.	Assessment of urinary iodine excretion among normal Kuwaiti adults	2009	Biological Trace Element Research	132	1	67-74	RAYYAN-EXCLUSION-REASONS: Not measured association between iodine nutrition and thyroid function
Aminorroaya, A. and Amini, M. and Hovsepian, S.	Prevalence of goitre in Isfahan, Iran, fifteen years after initiation of universal salt iodization	2010	Journal of Health, Population & Nutrition	28	4	351-8	RAYYAN-EXCLUSION-REASONS: Not measured association between iodine nutrition and thyroid function
Aminorroaya, A. and Janghorbani, M. and Amini, M. and Hovsepian, S. and Tabatabaei, A. and Fallah, Z.	The prevalence of thyroid dysfunction in an iodine-sufficient area in Iran	2009	Archives of Iranian Medicine	12	3	262-70	RAYYAN-EXCLUSION-REASONS: Not mild-to-moderate iodine deficiency
Andersen, S. and Iversen, F. and Terpling, S. and Pedersen, K. M. and Gustenhoff, P. and Laurberg, P.	Iodine deficiency influences thyroid autoimmunity in old age--a comparative population-based study	2012	Maturitas	71	1	39-43	RAYYAN-EXCLUSION-REASONS: Not measured thyroid function tests
Andersen, S. and Kleinschmidt, K. and Hvingel, B. and Laurberg, P.	Thyroid hyperactivity with high thyroglobulin in serum despite sufficient iodine intake in chronic cold adaptation in an Arctic Inuit hunter population	2012	European Journal of Endocrinology	166	3	433-40	RAYYAN-EXCLUSION-REASONS: Not measured association between iodine nutrition and thyroid function
Andersen, S. and Pedersen, K. M. and Pedersen, I. B. and Laurberg, P.	Variations in urinary iodine excretion and thyroid function. A 1-year study in healthy men	2001	European Journal of Endocrinology	144	5	461-5	RAYYAN-EXCLUSION-REASONS: Not compared to adequate status
Andersen, S. L. and Olsen, J. and Laurberg, P.	Maternal thyroid disease in the Danish National Birth Cohort: prevalence and risk factors	2016	European Journal of Endocrinology	174	2	203-12	RAYYAN-EXCLUSION-REASONS: Not measured UIC or total iodine intake
Andersson, M. and Hunziker, S. and Fingerhut, R. and Zimmermann, M. B. and Herter-Aeberli, I.	Effectiveness of increased salt iodine concentration on iodine status: trend analysis of cross-sectional national studies in Switzerland	2020	European Journal of Nutrition	59	2	581-593	RAYYAN-EXCLUSION-REASONS: Not measured association between iodine nutrition and thyroid function
Andrianou, X. D. and Gangler, S. and Piciu, A. and Charisiadis, P. and Zira, C. and Aristidou, K. and Piciu, D. and Hauser, R. and Makris, K. C.	Human Exposures to Bisphenol A, Bisphenol F and Chlorinated Bisphenol A Derivatives and Thyroid Function	2016	PLoS ONE [Electronic Resource]	11	10	e0155237	RAYYAN-EXCLUSION-REASONS: Not measured association between iodine nutrition and thyroid function
Apaydin, M. and Demirci, T. and Ozdemir Baser, O. and Ucan, B. and Ozbek, M. and Cakal, E.	The effects of salt consumption habits on iodine status and thyroid functions during pregnancy	2021	Turkish Journal of Medical Sciences	51	2	766-771	RAYYAN-EXCLUSION-REASONS: Not compared to adequate status
Ardawi, M. S. and Nasrat, H. A. and Rouzi, A. A. and Mustafa, B. E.	Are women at an increased risk of gestational thyrotoxicosis?	2002	Saudi Medical Journal	23	6	651-7	RAYYAN-EXCLUSION-REASONS: Not mild-to-moderate iodine deficiency
Ardawi, M. S. M. and Nasrat, H. A. and Mustafa, B. E.	Urinary iodine excretion and maternal thyroid function. During pregnancy and postpartum	2002	Saudi Medical Journal	23		413-422	RAYYAN-EXCLUSION-REASONS: Not mild-to-moderate iodine deficiency
Arrizabalaga, J. J. and Jalon, M. and Espada, M. and Canas, M. and Arena, J. M. and Vila, L.	Iodine nutrition status and prevalence of abnormal TSH levels in schoolchildren aged 6-7 years in the autonomous community of the Basque Country	2018	Endocrinologia Diabetes Y Nutricion	65	5	247-254	RAYYAN-EXCLUSION-REASONS: Not mild-to-moderate iodine deficiency
Atmis, V. and Bulbul, B. and Bahsi, R. and Gumussoy, M. and Yalcin, A. and Dogan, Z. and Demir, O. and Erdogan, M. and Atli, T.	Iodine concentration and prevalence of thyroid disease in older people after salt iodization in Turkey	2021	Eastern Mediterranean Health Journal	27	2	151-158	RAYYAN-EXCLUSION-REASONS: Not measured association between iodine nutrition and thyroid function
Attard, C. C. and Sze, W. C. C. and Vella, S.	Predictors of autoimmune thyroid disease	2022	Baylor University Medical Center Proceedings	35	5	608-614	RAYYAN-EXCLUSION-REASONS: Not measured UIC or total iodine intake
Azizi, F. and Aminorroya, A. and Hedayati, M. and Rezvanian, H. and Amini, M. and Mirmiran, P.	Urinary iodine excretion in pregnant women residing in areas with adequate iodine intake	2003	Public Health Nutrition	6	1	95-8	RAYYAN-EXCLUSION-REASONS: Not measured thyroid function tests
Azizi, F. and Hedayati, M. and Rahmani, M. and Sheikholeslam, R. and Allahverdian, S. and Salarkia, N.	Reappraisal of the risk of iodine-induced hyperthyroidism: an epidemiological population survey	2005	Journal of Endocrinological Investigation	28	1	45192	RAYYAN-EXCLUSION-REASONS: Not measured association between iodine nutrition and thyroid function
Azizi, F. and Hosseini, M. S. and Amouzegar, A. and Tohidi, M. and Ainy, E.	Neonatal thyroid status in an area of iodine sufficiency	2011	Journal of Endocrinological Investigation	34	3	197-200	RAYYAN-EXCLUSION-REASONS: Not measured association between iodine nutrition and thyroid function
Azizi, F. and Kalani, H. and Kimiagar, M. and Ghazi, A. and Sarshar, A. and Nafarabadi, M. and Rahbar, N. and Noohi, S. and Mohajer, M. and Yassai, M.	Physical, neuromotor and intellectual impairment in non-cretinous schoolchildren with iodine deficiency	1995	International Journal for Vitamin & Nutrition Research	65	3	199-205	RAYYAN-EXCLUSION-REASONS: Not compared to adequate status
Azizi, F. and Mirmiran, P. and Sheikholeslam, R. and Hedayati, M. and Rastmanesh, R.	The relation between serum ferritin and goiter, urinary iodine and thyroid hormone concentration	2002	International Journal for Vitamin & Nutrition Research	72	5	296-9	RAYYAN-EXCLUSION-REASONS: Not measured association between iodine nutrition and thyroid function
Azizi, F. and Navai, L. and Fattahi, F.	Goiter prevalence, urinary iodine excretion, thyroid function and anti-thyroid function and anti-thyroid antibodies after 12 years of salt iodization in Shahriar, Iran	2002	International Journal for Vitamin & Nutrition Research	72	5	291-5	RAYYAN-EXCLUSION-REASONS: Intervention with iodine supplementation or iodized salt
Bahadir C. T.	Iodine status of pregnant women in iodine-sufficient regions: A tertiary care unit experience	2023	Indian journal of public health	67	1	41-46	RAYYAN-EXCLUSION-REASONS: Not measured association between iodine nutrition and thyroid function
Baidurin, S. and Bekenova, F. and Tkachev, V. and Shugaipova, K. and Khusainova, G.	Clinical and Functional State of the Thyroid Gland in Women of Peri- and Postmenopausal Age with Metabolic Syndrome	2022	Georgian Medical News		328	148-153	RAYYAN-EXCLUSION-REASONS: Not measured association between iodine nutrition and thyroid function
Banovac, K. and Tislaric, D. and Tonkic, A.	Serum thyroid hormones in two Yugoslav districts with different lodine intake	1981	Endokrinologie	77		377-378	RAYYAN-EXCLUSION-REASONS: Not mild-to-moderate iodine deficiency
Barca, M. F. and Knobel, M. and Tomimori, E. and Cardia, M. S. and Medeiros-Neto, G.	Prevalence and characteristics of postpartum thyroid dysfunction in Sao Paulo, Brazil	2000	Clinical Endocrinology	53	1	21-31	RAYYAN-EXCLUSION-REASONS: Not measured association between iodine nutrition and thyroid function
Barrere, X. and Valeix, P. and Preziosi, P. and Bensimon, M. and Pelletier, B. and Galan, P. and Hercberg, S.	Determinants of thyroid volume in healthy French adults participating in the SU.VI.MAX cohort	2000	Clinical Endocrinology	52	3	273-8	RAYYAN-EXCLUSION-REASONS: Not measured association between iodine nutrition and thyroid function
Bashir, H. and Farooq, R. and Bhat, M. H. and Majid, S.	Increased prevalence of subclinical hypothyroidism in females in mountainous valley of Kashmir	2013	Indian Journal of Endocrinology and Metabolism	17	2	276-80	RAYYAN-EXCLUSION-REASONS: Not measured association between iodine nutrition and thyroid function
Bastemir, M. and Emral, R. and Erdogan, G. and Gullu, S.	High prevalence of thyroid dysfunction and autoimmune thyroiditis in adolescents after elimination of iodine deficiency in the Eastern Black Sea Region of Turkey	2006	Thyroid	16	12	1265-71	RAYYAN-EXCLUSION-REASONS: Not mild-to-moderate iodine deficiency
Bastug, O. and Korkmaz, L. and Halis, H. and Memur, S. and Korkut, S. and Ozdemir, A. and Gunes, T. and Ozturk, M. A. and Kurtoglu, S.	Thyroid status of iodine deficient newborn infants living in central region of Turkey: a pilot study	2017	World Journal of Pediatrics	13	5	479-484	RAYYAN-EXCLUSION-REASONS: Intervention with iodine supplementation or iodized salt
Bayram, F. and Beyazyildiz, A. and Gokce, C. and Budak, N. and Erdogan, N. and Kurtoglu, S. and Kula, M. and Unluhizarci, K. and Kelestimur, F.	The prevalence of iodine deficiency, serum thyroglobulin, anti-thyroglobulin and thyroid peroxidase antibody levels in the urban areas of Kayseri, Central Anatolia	2009	Experimental & Clinical Endocrinology & Diabetes	117	2	64-8	RAYYAN-EXCLUSION-REASONS: Not mild-to-moderate iodine deficiency
Bazrafshan, H. R. and Mohammadian, S. and Ordookhani, A. and Farhidmehr, F. and Hedayati, M. and Abdolahi, N. and Azizi, F. and Braverman, L. E. and Pearce, E. N.	Prevalence of goiter among schoolchildren from Gorgan, Iran, a decade after national iodine supplementation: association with age, gender, and thyroperoxidase antibodies	2005	Journal of Endocrinological Investigation	28	8	727-33	RAYYAN-EXCLUSION-REASONS: Not mild-to-moderate iodine deficiency
Berghout, A. and Wiersinga, W. M. and Smits, N. J. and Touber, J. L.	Determinants of thyroid volume as measured by ultrasonography in healthy adults in a non-iodine deficient area	1987	Clinical Endocrinology	26	3	273-80	RAYYAN-EXCLUSION-REASONS: Not measured association between iodine nutrition and thyroid function
Bivolarska, A. and Gatseva, P. and Nikolova, J. and Argirova, M. and Atanasova, V.	Effect of Thiocyanate on Iodine Status of Pregnant Women	2016	Biological Trace Element Research	172	1	101-107	RAYYAN-EXCLUSION-REASONS: Not measured association between iodine nutrition and thyroid function
Blazewicz, A. and Makarewicz, A. and Korona-Glowniak, I. and Dolliver, W. and Kocjan, R.	Iodine in autism spectrum disorders	2016	Journal of Trace Elements in Medicine & Biology	34		32-7	RAYYAN-EXCLUSION-REASONS: Specific patient group
Boas, M. and Hegedus, L. and Feldt-Rasmussen, U. and Skakkebaek, N. E. and Hilsted, L. and Main, K. M.	Association of thyroid gland volume, serum insulin-like growth factor-I, and anthropometric variables in euthyroid prepubertal children	2009	Journal of Clinical Endocrinology & Metabolism	94	10	4031-5	RAYYAN-EXCLUSION-REASONS: Not measured association between iodine nutrition and thyroid function
Bodzek, P. and Olejek, A. and Zamlynski, J.	Iodine excretion with urine and thyrotrophic hormone concentration in normal and complicated pregnancies in the industrial region of iodine deficiency	2006	Wiadomosci Lekarskie	59	9	612-7	RAYYAN-EXCLUSION-REASONS: Not mild-to-moderate iodine deficiency
Bonar, B. D. and McColgan, B. and Smith, D. F. and Darke, C. and Guttridge, M. G. and Williams, H. and Smyth, P. P.	Hypothyroidism and aging: the Rosses' survey	2000	Thyroid	10	9	821-7	RAYYAN-EXCLUSION-REASONS: Not mild-to-moderate iodine deficiency
Bonofiglio, D. and Catalano, S. and Perri, A. and Santoro, M. and Siciliano, L. and Lofaro, D. and Gallo, M. and Marsico, S. and Bruno, R. and Giordano, C. and Barone, I. and Ando, S.	Monitoring the effects of iodine prophylaxis in the adult population of southern Italy with deficient and sufficient iodine intake levels: a cross-sectional, epidemiological study	2017	British Journal of Nutrition	117	1	170-175	RAYYAN-EXCLUSION-REASONS: Not measured association between iodine nutrition and thyroid function
Boucai, L. and Hollowell, J. G. and Surks, M. I.	An approach for development of age-, gender-, and ethnicity-specific thyrotropin reference limits	2011	Thyroid	21	1	45235	RAYYAN-EXCLUSION-REASONS: Not measured UIC or total iodine intake
Boyanov, M. A. and Temelkova, N. L. and Popivanov, P. P.	Determinants of thyroid volume in schoolchildren: fat-free mass versus body fat mass--a cross-sectional study	2004	Endocrine Practice	10	5	409-16	RAYYAN-EXCLUSION-REASONS: Not measured thyroid function tests
Brahmbhatt, S. R. and Fearnley, R. A. and Brahmbhatt, R. M. and Eastman, C. J. and Boyages, S. G.	Biochemical assessment of iodine deficiency disorders in Baroda and Dang districts of Gujarat State	2001	Indian Pediatrics	38	3	247-55	RAYYAN-EXCLUSION-REASONS: Not measured association between iodine nutrition and thyroid function
Brahmbhatt, S. R. and Fearnley, R. and Brahmbhatt, R. M. and Eastman, C. J. and Boyages, S. C.	Study of biochemical prevalence indicators for the assessment of iodine deficiency disorders in adults at field conditions in Gujarat (India)	2001	Asia Pacific Journal of Clinical Nutrition	10	1	51-7	RAYYAN-EXCLUSION-REASONS: Not measured association between iodine nutrition and thyroid function
Brucker-Davis, F. and Ferrari, P. and Gal, J. and Berthier, F. and Fenichel, P. and Hieronimus, S.	Iodine status has no impact on thyroid function in early healthy pregnancy	2012	Journal of Thyroid Research	2012		168764	RAYYAN-EXCLUSION-REASONS: Data of association not given
Buchinger, W. and Lorenz-Wawschinek, O. and Semlitsch, G. and Langsteger, W. and Binter, G. and Bonelli, R. M. and Eber, O.	Thyrotropin and thyroglobulin as an index of optimal iodine intake: correlation with iodine excretion of 39,913 euthyroid patients	1997	Thyroid	7	4	593-7	RAYYAN-EXCLUSION-REASONS: Specific patient group
Bulmus, N. and Ustuner, I. and Seda Guvendag Guven, E. and Kir Sahin, F. and Senturk, S. and Baydur Sahin, S.	Thyroid diseases in pregnancy: The importance of anamnesis	2013	Pakistan Journal of Medical Sciences	29	5	1187-92	RAYYAN-EXCLUSION-REASONS: Not measured association between iodine nutrition and thyroid function
Bulow Pedersen, I. and Knudsen, N. and Jorgensen, T. and Perrild, H. and Ovesen, L. and Laurberg, P.	Large differences in incidences of overt hyper- and hypothyroidism associated with a small difference in iodine intake: a prospective comparative register-based population survey	2002	Journal of Clinical Endocrinology & Metabolism	87	10	4462-9	RAYYAN-EXCLUSION-REASONS: Not compared to adequate status
Businge C. B. ; B. Longo-Mbenza; A. P. Kengne	Iodine deficiency in pregnancy along a concentration gradient is associated with increased severity of preeclampsia in rural Eastern Cape, South Africa	2022	BMC pregnancy and childbirth	22	1	98	RAYYAN-EXCLUSION-REASONS: Not measured association between iodine nutrition and thyroid function
Businge C. B. ; K. Phohlo; C. Sewani-Rusike	Thyroid peroxidase antibody titers, thyroid function, and iodine nutrition status of pregnant normotensive and preeclamptic women in Eastern Cape South Africa	2023	AJOG global reports	3	4	100267	RAYYAN-EXCLUSION-REASONS: Specific patient group
Businge, C. B. and Longo-Mbenza, B. and Kengne, A. P.	Mildly elevated thyroid-stimulating hormone is associated with endothelial dysfunction and severe preeclampsia among pregnant women with insufficient iodine intake in Eastern Cape province, South Africa	2021	Annals of Medicine	53	1	1083-1089	RAYYAN-EXCLUSION-REASONS: Specific patient group
Businge, C. B. and Longo-Mbenza, B. and Kengne, A. P.	Iodine deficiency in pregnancy along a concentration gradient is associated with increased severity of preeclampsia in rural Eastern Cape, South Africa	2022	BMC Pregnancy & Childbirth	22	1	98	RAYYAN-EXCLUSION-REASONS: Not measured association between iodine nutrition and thyroid function
Campos Rde, O. and Reboucas, S. C. and Beck, R. and de Jesus, L. R. and Ramos, Y. R. and Barreto Idos, S. and Marques, T. X. and Cerqueira, T. L. and Santos, W. A. and Oliveira, C. A. and Teixeira, L. S. and Souza, V. C. and Barbosa, F., Jr. and Ramos, H. E.	Iodine Nutritional Status in Schoolchildren from Public Schools in Brazil: A Cross-Sectional Study Exposes Association with Socioeconomic Factors and Food Insecurity	2016	Thyroid	26	7	972-9	RAYYAN-EXCLUSION-REASONS: Not mild-to-moderate iodine deficiency
Caron, P. and Hoff, M. and Bazzi, S. and Dufor, A. and Faure, G. and Gh and our, I. and Lauzu, P. and Lucas, Y. and Maraval, D. and Mignot, F. and Ressigeac, P. and Vertongen, F. and Grange, V.	Urinary iodine excretion during normal pregnancy in healthy women living in the southwest of France: correlation with maternal thyroid parameters	1997	Thyroid	7	5	749-54	RAYYAN-EXCLUSION-REASONS: Not measured association between iodine nutrition and thyroid function
Castillo, C. and Lustig, N. and Margozzini, P. and Gomez, A. and Rojas, M. P. and Muzzo, S. and Mosso, L.	Thyroid-Stimulating Hormone Reference Ranges in the First Trimester of Pregnancy in an Iodine-Sufficient Country	2018	Endocrinology and Metabolism	33	4	466-472	RAYYAN-EXCLUSION-REASONS: Not measured association between iodine nutrition and thyroid function
Celik, H. and Guldiken, S. and Celik, O. and Taymez, F. and Dagdeviren, N. and Tugrul, A.	Iodine Deficiency in Pregnant Women Living in Western Turkey (Edirne)	2016	Acta Endocrinologica	12	1	14-18	RAYYAN-EXCLUSION-REASONS: Not measured association between iodine nutrition and thyroid function
Celikel O. O. ; T. Arslanca; B. Arslanca; N. Aksoy; F. Yildirim	Investigation of the relationship between early pregnancy losses and urinary iodine concentration Early pregnancy and urinary iodine	2022	Annals of Clinical and Analytical Medicine	13	6	616-620	RAYYAN-EXCLUSION-REASONS: Not measured association between iodine nutrition and thyroid function
Cerovska, J. and Hromadkova, M. and Pohunkova, D. and Simonovsky, V. and Bednar, J. and Tomiska, F.	Urinary iodine and the state of the thyroid gland in Czech children	1991	Czechoslovak Medicine	14	4	193-204	RAYYAN-EXCLUSION-REASONS: Not measured UIC or total iodine intake
Ceviz, N. and Ozkan, B. and Olgun, H. and Polat, P. and Aksoy, H.	Left ventricular systolic and diastolic functions in children living in a moderate-severe iodine deficiency area	2004	Journal of Pediatric Endocrinology & Metabolism	17	2	197-201	RAYYAN-EXCLUSION-REASONS: Not measured association between iodine nutrition and thyroid function
Chakraborty, I. and Chatterjee, S. and Bhadra, D. and Mukhopadhyaya, B. B. and Dasgupta, A. and Purkait, B.	Iodine deficiency disorders among the pregnant women in a rural hospital of West Bengal	2006	Indian Journal of Medical Research	123	6	825-9	RAYYAN-EXCLUSION-REASONS: Not measured association between iodine nutrition and thyroid function
Chakraborty, I. and Mazumdar, P. and Chakraborty, P. S. and Chattopadhyay, G. and Bhowmick, K.	Iodine deficiency disorder among pregnant women in a tertiary care hospital of Kolkata, India	2010	Southeast Asian Journal of Tropical Medicine & Public Health	41	4	989-95	RAYYAN-EXCLUSION-REASONS: Not measured association between iodine nutrition and thyroid function
Chanoine, J. P. and Toppet, V. and Bourdoux, P. and Spehl, M. and Delange, F.	Smoking during pregnancy: a significant cause of neonatal thyroid enlargement	1991	British Journal of Obstetrics & Gynaecology	98	1	65-8	RAYYAN-EXCLUSION-REASONS: Not measured association between iodine nutrition and thyroid function
Charatcharoenwitthaya, N. and Ongphiphadhanakul, B. and Pearce, E. N. and Somprasit, C. and Chanthasenanont, A. and He, X. and Chailurkit, L. and Braverman, L. E.	The association between perchlorate and thiocyanate exposure and thyroid function in first-trimester pregnant Thai women	2014	Journal of Clinical Endocrinology & Metabolism	99	7	2365-71	RAYYAN-EXCLUSION-REASONS: Not measured association between iodine nutrition and thyroid function
Charoo, B. A. and Sofi, R. A. and Nisar, S. and Shah, P. A. and Taing, S. and Jeelani, H. and Ahmed, F. and Parveen, S. and Shah, Z. A. and Mudasir, S. and Malik, M. and Ganie, M. A.	Universal salt iodization is successful in Kashmiri population as iodine deficiency no longer exists in pregnant mothers and their neonates: Data from a tertiary care hospital in North India	2013	Indian Journal of Endocrinology and Metabolism	17	2	310-7	RAYYAN-EXCLUSION-REASONS: Specific patient group
Chaudhari, R. K. and Gelal, B. and Brodie, D. A. and Baral, N.	Thyroid function and urinary iodine status in primary school age children of the hills and the plains of Eastern Nepal	2012	Indian Pediatrics	49	4	332-3	RAYYAN-EXCLUSION-REASONS: Not measured thyroid function tests
Chaudhary, L. N. and Khatiwada, S. and Gelal, B. and Gautam, S. and Lamsal, M. and Pokharel, H. and Baral, N.	Iodine and Thyroid Function Status, and Anti-thyroid Peroxidase Antibody among Pregnant Women in Eastern Nepal	2017	Journal of Nepal Health Research Council	15	2	114-119	RAYYAN-EXCLUSION-REASONS: Not mild-to-moderate iodine deficiency
Chen Y. ; Q. Xiang; N. Wang; W. Zhang; C. Zhu; Y. Wang; H. Wan; J. Cheng; K. Zhang; Y. Cai; Y. Lu	Are ethnic differences, urinary iodine status, lead and cadmium exposure associated with thyroid autoimmunity and hypothyroid status? A cross-sectional study	2022	BMJ open	12	2	e056909	RAYYAN-EXCLUSION-REASONS: Duplicate article
Chen Y. L. ; Q. G. Lu; Y. C. Wu; S. S. Xu; H. Wan; L. Zhong; H. Y. Cao; Y. W. Zhang; N. W. Tong	Iodine Nutritional Status and Prevalence of Thyroid Disorders among Adults in Chengdu	2022	Sichuan da xue xue bao. Yi xue ban = Journal of Sichuan University. Medical science edition	53	4	649-655	RAYYAN-EXCLUSION-REASONS: Language (not English)
Chen, A. and Kim, S. S. and Chung, E. and Dietrich, K. N.	Thyroid hormones in relation to lead, mercury, and cadmium exposure in the National Health and Nutrition Examination Survey, 2007-2008	2013	Environmental Health Perspectives	121	2	181-6	RAYYAN-EXCLUSION-REASONS: Not measured association between iodine nutrition and thyroid function
Chen, X. and Wu, C. and Wang, Z. and Wu, C. and Guo, Y. and Zhu, X. and Hu, Y. P. and Shi, Z. and Song, Q. and Cui, X. and Su, J. and Zang, J.	Iodine nutrition status and thyroid autoimmunity during pregnancy: a cross-sectional study of 4635 pregnant women	2022	Nutrition Journal	21	1	7	RAYYAN-EXCLUSION-REASONS: Not measured thyroid function tests
Chen, Y. and Chen, W. and Du, C. and Fan, L. and Wang, W. and Gao, M. and Zhang, Y. and Cui, T. and Hao, Y. and Pearce, E. N. and Wang, C. and Zhang, W.	Iodine Nutrition and Thyroid Function in Pregnant Women Exposed to Different Iodine Sources	2019	Biological Trace Element Research	190	1	52-59	RAYYAN-EXCLUSION-REASONS: Not mild-to-moderate iodine deficiency
Chinyanga, E. A. and Chidede, O. and Machisvo, A. and Choga, T. and Malaba, L. and Sib and a, N.	Urinary iodine excretion in pregnant women as an index of the impact of a national iodization programme	2006	Central African Journal of Medicine	52	7	78-83	RAYYAN-EXCLUSION-REASONS: Not mild-to-moderate iodine deficiency
Chinyanga, E. A. and Dako, D. Y.	Profile of thyroid function and urinary iodine excretion of pregnant women attending Harare Central Hospital antenatal clinic	1989	Central African Journal of Medicine	35	5	396-400	RAYYAN-EXCLUSION-REASONS: Not measured association between iodine nutrition and thyroid function
Cho, Y. Y. and Kim, H. J. and Oh, S. Y. and Choi, S. J. and Lee, S. Y. and Joung, J. Y. and Jeong, D. J. and Sohn, S. Y. and Chung, J. H. and Roh, C. R. and Kim, S. W.	Iodine status in healthy pregnant women in Korea: a first report	2016	European Journal of Nutrition	55	2	469-475	RAYYAN-EXCLUSION-REASONS: Not mild-to-moderate iodine deficiency
Choi, Y. C. and Cheong, J. I. and Chueh, H. W. and Yoo, J. H.	Iodine status and characteristics of Korean adolescents and their parents based on urinary iodine concentration: a nationwide cross-sectional study	2019	Annals of Pediatric Endocrinology & Metabolism	24	2	108-115	RAYYAN-EXCLUSION-REASONS: Not mild-to-moderate iodine deficiency
Chong, W. and Shan, Z. Y. and Sun, W. and Teng, W. P.	Multivariate analysis of relationships between iodine biological exposure and subclinical thyroid dysfunctions	2005	Chinese Medical Sciences Journal	20	3	202-5	RAYYAN-EXCLUSION-REASONS: Not mild-to-moderate iodine deficiency
Chong, W. and Shi, X. and Shan, Z. and Teng, X. and Teng, D. and Guan, H. and Li, Y. and Jin, Y. and Yu, X. and Fan, C. and Yang, F. and Dai, H. and Yu, Y. and Li, J. and Chen, Y. and Zhao, D. and Hu, F. and Mao, J. and Gu, X. and Yang, R. and Tong, Y. and Wang, W. and Gao, T. and Li, C. and Teng, W.	Tg in Adults as a Sensitive Biomarker of Iodine Status: A 5-Year Follow up Population Study in Different Levels of Iodine Intake Regions	2015	PLoS ONE [Electronic Resource]	10	8	e0135553	RAYYAN-EXCLUSION-REASONS: Not measured association between iodine nutrition and thyroid function
Chung, H. R. and Shin, C. H. and Yang, S. W. and Choi, C. W. and Kim, B. I.	Subclinical hypothyroidism in Korean preterm infants associated with high levels of iodine in breast milk	2009	Journal of Clinical Endocrinology & Metabolism	94	11	4444-7	RAYYAN-EXCLUSION-REASONS: Not mild-to-moderate iodine deficiency
Chung, S. M. and Moon, J. S. and Yoon, J. S. and Won, K. C. and Lee, H. W.	Sex-specific effects of blood cadmium on thyroid hormones and thyroid function status: Korean nationwide cross-sectional study	2019	Journal of Trace Elements in Medicine & Biology	53		55-61	RAYYAN-EXCLUSION-REASONS: Not mild-to-moderate iodine deficiency
Cinaz, P. and Karakasu, D. S. and Camurdan, M. O. and Bideci, A. and Ayvali, E. D. and Yucel, C.	Goiter prevalence, serum selenium, and urine iodine status in a previously iodine-deficient area in Turkey	2004	Biological Trace Element Research	100	3	185-93	RAYYAN-EXCLUSION-REASONS: Not measured thyroid function tests
Coccaro, C. and Tuccilli, C. and Prinzi, N. and D'Armiento, E. and Pepe, M. and Del Maestro, F. and Cacciola, G. and Forlini, B. and Verdolotti, S. and Bononi, M. and Nacca, R. and Baldini, E. and Cirillo, G. and Ulisse, S.	Consumption of iodized salt may not represent a reliable indicator of iodine adequacy: Evidence from a cross-sectional study on schoolchildren living in an urban area of central Italy	2016	Nutrition	32	6	662-6	RAYYAN-EXCLUSION-REASONS: Not measured thyroid function tests
Condo, D. and Makrides, M. and Skeaff, S. and Zhou, S. J.	Development and validation of an iodine-specific FFQ to estimate iodine intake in Australian pregnant women	2015	British Journal of Nutrition	113	6	944-52	RAYYAN-EXCLUSION-REASONS: Not mild-to-moderate iodine deficiency
Cong X. ; X. Chen; Y. Wu; M. Cao; S. Li; L. Chen; Q. Shen	Associations of serum iodine and iron levels with thyroid function and thyroid antibodies during early pregnant women	2022	Journal of Jilin University Medicine Edition	48	4	988-994	RAYYAN-EXCLUSION-REASONS: Language (not English)
Conte, L. and Comina, M. and Monti, E. and Sidoti, M. and Vannozzi, O. and Di Ciolo, L. and Lillo, F. and Giusti, M.	Urinary Iodine Concentration in a Cohort of Adult Outpatients with Thyroid Diseases in Liguria 14 Years after the Law on Salt Iodization	2019	Nutrients	12	1	19	RAYYAN-EXCLUSION-REASONS: Not mild-to-moderate iodine deficiency
Cooper, D. S. and Cevallos, J. L. and Houston, R. and Chagnon, N. and Ladenson, P. W.	The thyroid status of the Yanomamo Indians of southern Venezuela: 1992 update	1993	Journal of Clinical Endocrinology & Metabolism	77	3	878-80	RAYYAN-EXCLUSION-REASONS: Not measured association between iodine nutrition and thyroid function
Costa, A. and Cottino, F. and Zoppetti, G. and Magro, G.	Urinary excretion of iodine and thyroid diseases	1966	Folia Endocrinologica	19	1	48-65	RAYYAN-EXCLUSION-REASONS: Wrong study design or publication type
Costa, A. and De Filippis, V. and Panizzo, M.	Development of thyroid function between VI-IX month of fetal life in humans	1986	Journal of Endocrinological Investigation	9		273-280	RAYYAN-EXCLUSION-REASONS: Specific patient group
Cuellar-Rufino, S. and Navarro-Meza, M. and Garcia-Solis, P. and Xochihua-Rosas, I. and Arroyo-Helguera, O.	Iodine levels are associated with oxidative stress and antioxidant status in pregnant women with hypertensive disease	2017	Nutricion Hospitalaria	34	3	661-666	RAYYAN-EXCLUSION-REASONS: Specific patient group
Cui Y. ; Y. Wang; C. Hou; D. Zhang; P. Zheng; Z. Chen; W. Li; Y. Duan; F. Li; H. Liu; G. Jia	Iodine in household cooking salt no longer plays a crucial role in iodine status of residents in Tianjin, China	2022	European journal of nutrition	61	5	2435-2449	RAYYAN-EXCLUSION-REASONS: Not measured association between iodine nutrition and thyroid function
Dabbaghmanesh, M. H. and Sadegholvaad, A. and Ejtehadi, F. and Omrani, G. R.	Persistence of goitre in children post-salt iodization in Islamic Republic of Iran: autoimmune status	2009	Eastern Mediterranean Health Journal	15	3	584-90	RAYYAN-EXCLUSION-REASONS: Not mild-to-moderate iodine deficiency
Dalili, S. and Mohtasham-Amiri, Z. and Rezvani, S. M. and Dadashi, A. and Medghalchi, A. and Hoseini, S. and Gholami-Nezhad, H. and Amirhaki, A.	The prevalence of iodine deficiency disorder in two different populations in northern province of Iran: a comparison using different indicators recommended by WHO	2012	Acta Medica Iranica	50	12	822-6	RAYYAN-EXCLUSION-REASONS: Not measured association between iodine nutrition and thyroid function
Das, S. and Bhansali, A. and Dutta, P. and Aggarwal, A. and Bansal, M. P. and Garg, D. and Ravikiran, M. and Walia, R. and Upreti, V. and Ramakrishnan, S. and Sachdeva, N. and Bhadada, S. K.	Persistence of goitre in the post-iodization phase: micronutrient deficiency or thyroid autoimmunity?	2011	Indian Journal of Medical Research	133		103-9	RAYYAN-EXCLUSION-REASONS: Not mild-to-moderate iodine deficiency
Das, S. C. and Isichei, U. P.	The "feto-maternal" thyroid function interrelationships in an iodine-deficient region in Africa--the role of T3 in possible fetal defence	1993	Acta Endocrinologica	128	2	116-9	RAYYAN-EXCLUSION-REASONS: Not mild-to-moderate iodine deficiency
Das, S. C. and Isichei, U. P. and Mohammed, A. Z. and Otokwula, A. A. and Emokpae, A.	Impact of iodine deficiency on thyroid function in pregnant African women - A possible factor in the genesis of 'small for dates' babies	2005	Indian Journal of Clinical Biochemistry	20	2	35-42	RAYYAN-EXCLUSION-REASONS: Not mild-to-moderate iodine deficiency
Das, S. C. and Mohammed, A. Z. and Al-Hassan, S. U. and Otokwula, A. A. and Isichei, U. P.	The triad-iodine deficiency, hyperlipidaemia, high coronary risk- in a 'maternal-neonate' population of rural Africa	2007	Indian Journal of Clinical Biochemistry	22	2	79-83	RAYYAN-EXCLUSION-REASONS: Not mild-to-moderate iodine deficiency
Dastjerdi, M. S. and Hashemipour, M. and Rezvanian, H. and Kazemi, F. and Najafian, A. and Mohammady, M. and Aminorroaya, A. and Amini, M. and Kachuei, A. and Moaddab, M. H.	Iron deficiency in goitrous schoolchildren of Semirom, Iran	2006	Hormone Research	66		45-50	RAYYAN-EXCLUSION-REASONS: Not mild-to-moderate iodine deficiency
De Angelis S. ; E. Medda; D. Rotondi; M. Masocco; V. Minardi; B. Contoli; V. Possenti; A. Sorbo; M. D'Amato; A. C. Turco; A. A. Pastorelli; P. Stacchini; R. D. Cas; M. Bagnasco; D. Bonofiglio; M. Gasperi; D. Meringolo; C. Mian; M. Moleti; F. Vermiglio; E. Puxeddu; A. Taccaliti; M. Tonacchera; S. Ulisse; A. Dimida; T. Rago; E. Nazzari; M. Schiavo; I. Bossert; G. Sturniolo; C. Corbetta; C. Cereda; …	Fifteen Years of Iodine Prophylaxis in Italy: Results of a Nationwide Surveillance (Period 2015-2019)	2024	The Journal of clinical endocrinology and metabolism	109	2	e495-e507	RAYYAN-EXCLUSION-REASONS: Not measured association between iodine nutrition and thyroid function
De Zoysa, E. and Hettiarachchi, M. and Liyanage, C.	Urinary iodine and thyroid determinants in pregnancy: a follow up study in Sri Lanka	2016	BMC Pregnancy & Childbirth	16	1	303	RAYYAN-EXCLUSION-REASONS: Not measured association between iodine nutrition and thyroid function
Dei-Tutu, S. A. and Manful, A. and Heimburger, D. C. and Malechi, H. and Moore, D. J. and Oppong, S. A. and Russell, W. E. and Aliyu, M. H.	Correlating maternal iodine status with neonatal thyroid function in two hospital populations in Ghana: a multicenter cross-sectional pilot study	2020	BMC Pediatrics	20	1	26	RAYYAN-EXCLUSION-REASONS: Not mild-to-moderate iodine deficiency
Delange, F. and Bourdoux, P. P.	Moderate iodine deficiency, a possible explanation for the inverse relationship between cord serum thyrotropin and birth weight in a normal Kenyan population	1989	Clinical Chemistry	35	4	710-2	RAYYAN-EXCLUSION-REASONS: Wrong study design or publication type
Delange, F. and de Benoist, B. and Alnwick, D.	Risks of iodine-induced hyperthyroidism after correction of iodine deficiency by iodized salt	1999	Thyroid	9	6	545-56	RAYYAN-EXCLUSION-REASONS: Not measured thyroid function tests
Delange, F. and Heidemann, P. and Bourdoux, P.	Regional variations of iodine nutrition and thyroid function during the neonatal period in Europe	1986	Biology of the Neonate	49		322-330	RAYYAN-EXCLUSION-REASONS: Not measured association between iodine nutrition and thyroid function
Deng, B. and Yuan, Y. and Zhong, M. and Ren, R. and Deng, W. and Duan, X.	The Relationship Between Metabolic Parameters, Age, and Thyroid Status: A Cross-Sectional Study-Based National Survey of Iodine Nutrition, Thyroid Disease	2021	Risk Management & Healthcare Policy	14		1723-1730	RAYYAN-EXCLUSION-REASONS: Not mild-to-moderate iodine deficiency
Derakhshan, A. and Korevaar, T. I. M. and Taylor, P. N. and Levie, D. and Guxens, M. and Jaddoe, V. W. V. and Nelson, S. M. and Tiemeier, H. and Peeters, R. P.	The Association of Maternal Thyroid Autoimmunity During Pregnancy With Child IQ	2018	Journal of Clinical Endocrinology & Metabolism	103	10	3729-3736	RAYYAN-EXCLUSION-REASONS: Not measured association between iodine nutrition and thyroid function
Destefani, S. A. and Corrente, J. E. and Paiva, S. A. and Mazeto, G. M.	Prevalence of iodine intake inadequacy in elderly Brazilian women. A cross-sectional study	2015	Journal of Nutrition, Health & Aging	19	2	137-40	RAYYAN-EXCLUSION-REASONS: Not compared to adequate status
Dilli, D. and Oguz, S. S. and Andiran, N. and Dilmen, U. and Buyukkagnici, U.	Serum thyroid hormone levels in preterm infants born before 33 weeks of gestation and association of transient hypothyroxinemia with postnatal characteristics	2010	Journal of Pediatric Endocrinology & Metabolism	23	9	899-912	RAYYAN-EXCLUSION-REASONS: Specific patient group
Dodd, N. S. and Madan, J.	Iodine status in pregnancy	1993	Asia Pacific Journal of Clinical Nutrition	2	3	119-23	RAYYAN-EXCLUSION-REASONS: Not measured association between iodine nutrition and thyroid function
Dodd, N. S. and Samuel, A. M.	Iodine deficiency in adolescents from Bombay slums	1993	National Medical Journal of India	6	3	110-3	RAYYAN-EXCLUSION-REASONS: Not measured association between iodine nutrition and thyroid function
Dold, S. and Zimmermann, M. B. and Jukic, T. and Kusic, Z. and Jia, Q. and Sang, Z. and Quirino, A. and San Luis, T. O. L. and Fingerhut, R. and Kupka, R. and Timmer, A. and Garrett, G. S. and Andersson, M.	Universal Salt Iodization Provides Sufficient Dietary Iodine to Achieve Adequate Iodine Nutrition during the First 1000 Days: A Cross-Sectional Multicenter Study	2018	Journal of Nutrition	148	4	587-598	RAYYAN-EXCLUSION-REASONS: Not measured association between iodine nutrition and thyroid function
Du Y. ; P. Liu; F. Meng; L. Fan; Q. Jia; W. Li; W. Jiang; J. Ma; H. Zheng; P. Wang; D. Sun; H. Shen	What Iodine Intervention Measures Should Be Taken in Different Water Iodine Areas? Evidence from a Cross-sectional Chinese Survey	2022	Biological trace element research	200	11	4654-4663	RAYYAN-EXCLUSION-REASONS: Not measured association between iodine nutrition and thyroid function
Du Y. ; P. Liu; W. Zhang; J. Yao; F. Meng; L. Fan; L. Liu; M. Li; C. Lv; W. Jiang; D. Sun	Serum thyroglobulin as a biomarker of iodine excess and thyroid disease occurrence in adults	2023	Journal of trace elements in medicine and biology : organ of the Society for Minerals and Trace Elements (GMS)	78		127172	RAYYAN-EXCLUSION-REASONS: Not measured association between iodine nutrition and thyroid function
Du, Y. and Liu, P. and Meng, F. and Fan, L. and Jia, Q. and Li, W. and Jiang, W. and Ma, J. and Zheng, H. and Wang, P. and Sun, D. and Shen, H.	What Iodine Intervention Measures Should Be Taken in Different Water Iodine Areas? Evidence from a Cross-sectional Chinese Survey	2022	Biological Trace Element Research	200	11	4654-4663	RAYYAN-EXCLUSION-REASONS: Not measured association between iodine nutrition and thyroid function
Du, Y. and Zhou, G. and Gong, B. and Ma, J. and An, N. and Gao, M. and Yang, M. and Ma, Q. and Huang, H. and Zuo, Q. and Ba, Y.	Iodine Modifies the Susceptibility of Thyroid to Fluoride Exposure in School-age Children: a Cross-sectional Study in Yellow River Basin, Henan, China	2021	Biological Trace Element Research	199	10	3658-3666	RAYYAN-EXCLUSION-REASONS: Not mild-to-moderate iodine deficiency
Duarte, G. C. and Tomimori, E. K. and Camargo, R. Y. and Rubio, I. G. and Wajngarten, M. and Rodrigues, A. G. and Knobel, M. and Medeiros-Neto, G.	The prevalence of thyroid dysfunction in elderly cardiology patients with mild excessive iodine intake in the urban area of Sao Paulo	2009	Clinics (Sao Paulo, Brazil)	64	2	135-42	RAYYAN-EXCLUSION-REASONS: Specific patient group
Edwards, C. B.	Thyroid parameters in iodine deficiency	1975	Medical Journal of Zambia	9	5	131-5	RAYYAN-EXCLUSION-REASONS: Not measured UIC or total iodine intake
Eftekhari, M. H. and Keshavarz, S. A. and Jalali, M. and Elguero, E. and Eshraghian, M. R. and Simondon, K. B.	The relationship between iron status and thyroid hormone concentration in iron-deficient adolescent Iranian girls	2006	Asia Pacific Journal of Clinical Nutrition	15	1	50-5	RAYYAN-EXCLUSION-REASONS: Not mild-to-moderate iodine deficiency
Eftekhari, M. H. and Keshavarz, S. A. and Jalali, M. and Saadat, N. and Seyasi, F. and Eshraghian, M. R.	Thyroid hormones status in iron deficient adolescent girls	2003	Iranian Journal of Medical Sciences	28		161-165	RAYYAN-EXCLUSION-REASONS: Not measured association between iodine nutrition and thyroid function
el May, M. V. and Bourdoux, P. and Ben Slimane, F. and Ben Abdallah, M. and Mtimet, S.	Fairly elevated incidence of goiter with marginally low urinary iodine in adolescents living in the north-western part of Tunisia	1997	European Journal of Epidemiology	13	3	363-5	RAYYAN-EXCLUSION-REASONS: Not measured association between iodine nutrition and thyroid function
el May, M. V. and Kraiem, A. and Messaoud, T. and Fattoum, S. and Kammoun, M. and Zouaghi, H. and Mtimet, S.	Puzzling biochemical thyroid profile in patients with multinodular goitre originating from a mild iodine deficient area in Tunisia	1994	Thyroidology	6	2	61-7	RAYYAN-EXCLUSION-REASONS: Specific patient group
Elahi, S. and Nagra, S. A.	Low maternal iodine intake and early pregnancy hypothyroxinemia: Possible repercussions for children	2014	Indian Journal of Endocrinology and Metabolism	18	4	526-30	RAYYAN-EXCLUSION-REASONS: Not compared to adequate status
Ellingsen, D. G. and Efskind, J. and Haug, E. and Thomassen, Y. and Martinsen, I. and Gaarder, P. I.	Effects of low mercury vapour exposure on the thyroid function in chloralkali workers	2000	Journal of Applied Toxicology	20	6	483-9	RAYYAN-EXCLUSION-REASONS: Not measured association between iodine nutrition and thyroid function
El-Mougi, F. A. and Abd-El-Ghaffar, S. and Fayek, N. A. F. and Mohammed, M. S.	Urinary iodine and other iodine deficiency indicators in a sample of school-age children in Egypt	2004	Eastern Mediterranean Health Journal	10		863-870	RAYYAN-EXCLUSION-REASONS: Not compared to adequate status
Elnagar, B. and Eltom, A. and Wide, L. and Gebre-Medhin, M. and Karlsson, F. A.	Iodine status, thyroid function and pregnancy: study of Swedish and Sudanese women	1998	European Journal of Clinical Nutrition	52	5	351-5	RAYYAN-EXCLUSION-REASONS: Not measured association between iodine nutrition and thyroid function
Eltom, A. and Elnagar, B. and Elbagir, M. and Gebre-Medhin, M.	Thyroglobulin in serum as an indicator of iodine status during pregnancy	2000	Scandinavian Journal of Clinical & Laboratory Investigation	60	1	45108	RAYYAN-EXCLUSION-REASONS: Not measured UIC or total iodine intake
Eltom, A. and Elnagar, B. and Gebre-Medhin, M.	Thyroid hormones and iodine status in Sudanese pregnant women with goitre	1999	International Journal of Food Sciences & Nutrition	50	2	105-9	RAYYAN-EXCLUSION-REASONS: Not measured association between iodine nutrition and thyroid function
Eltom, A. and Eltom, M. and Elnagar, B. and Elbagir, M. and Gebre-Medhin, M.	Changes in iodine metabolism during late pregnancy and lactation: a longitudinal study among Sudanese women	2000	European Journal of Clinical Nutrition	54	5	429-33	RAYYAN-EXCLUSION-REASONS: Not measured association between iodine nutrition and thyroid function
Eltom, M. and Elmahdi, E. M. and Salih, M. A. and Mukhtar, E. and Omer, M. I.	A new focus of endemic goitre in the Sudan	1985	Tropical & Geographical Medicine	37	1	15-21	RAYYAN-EXCLUSION-REASONS: Not measured association between iodine nutrition and thyroid function
Emrich, D. and Karkavitsas, N. and Facorro, U. and Schurnbr and , P. and Schreivogel, I. and Schicha, H. and Dirks, H.	Influence of increasing iodine intake on thyroid function in euthyroid and hyperthyroid states	1982	Journal of Clinical Endocrinology & Metabolism	54	6	1236-41	RAYYAN-EXCLUSION-REASONS: Wrong study design or publication type
Estaquio, C. and Valeix, P. and Leenhardt, L. and Modigliani, E. and Boutron-Ruault, M. C. and Cherie-Challine, L. and Legr and , M. and Hercberg, S. and Castetbon, K.	Serum thyrotropin and free thyroxine reference ranges as defined in a disease-free sample of French middle-aged adults	2009	Clinical Chemistry & Laboratory Medicine	47	12	1497-505	RAYYAN-EXCLUSION-REASONS: Not measured association between iodine nutrition and thyroid function
Etemadi, A.; Amouzegar, A.; Mehran, L.; Tohidi, M.; Azizi, F.; Moradi, K.; Delshad, H.;	Isolated hypothyroxinemia in Iranian pregnant women, the role of iodine deficiency	2019	Thyroid	0			RAYYAN-EXCLUSION-REASONS: Not measured association between iodine nutrition and thyroid function
Etling, N. and Padovani, E. and Gehin-Fouque, F. and Tato, L.	Iodine and thyroid hormone levels in serum and urine of full term newborn infants	1983	Helvetica Paediatrica Acta	38	2	117-22	RAYYAN-EXCLUSION-REASONS: Not mild-to-moderate iodine deficiency
Fan, L. and Tan, L. and Chen, Y. and Du, C. and Zhu, M. and Wang, K. and Wei, H. and Wang, W. and Gao, M. and Zhang, Y. and Cui, T. and Chen, W. and Shen, J. and Zhang, W.	Investigation on the factors that influence the prevalence of thyroid nodules in adults in Tianjin, China	2018	Journal of Trace Elements in Medicine & Biology	50		537-542	RAYYAN-EXCLUSION-REASONS: Not measured association between iodine nutrition and thyroid function
Fang T. ; L. Lin; Q. Ou; L. Lin; H. Zhang; K. Chen; H. Quan; Y. He	An Investigation on the Risk Factors of Thyroid Diseases in Community Population in Hainan	2022	International journal of endocrinology	2022		4514538	RAYYAN-EXCLUSION-REASONS: Duplicate article
Fang, T. and Lin, L. and Ou, Q. and Lin, L. and Zhang, H. and Chen, K. and Quan, H. and He, Y.	An Investigation on the Risk Factors of Thyroid Diseases in Community Population in Hainan	2022	International Journal of Endocrinology Print	2022		4514538	RAYYAN-EXCLUSION-REASONS: Not measured association between iodine nutrition and thyroid function
Fardella, C. and Lopez, J. M. and Valdes, M. E. and Nunez, M. and Mir and a, M.	Autoimmune thyroid disease in the puerperium. Predictive value of thyroid enlargement and related hormonal changes occurring during pregnancy	1990	Journal of Endocrinological Investigation	13	4	283-6	RAYYAN-EXCLUSION-REASONS: Not measured association between iodine nutrition and thyroid function
Farebrother, J. and Zimmermann, M. B. and Assey, V. and Castro, M. C. and Cherkaoui, M. and Fingerhut, R. and Jia, Q. and Jukic, T. and Makokha, A. and San Luis, T. O. and Wegmuller, R. and Andersson, M.	Thyroglobulin Is Markedly Elevated in 6- to 24-Month-Old Infants at Both Low and High Iodine Intakes and Suggests a Narrow Optimal Iodine Intake Range	2019	Thyroid	29	2	268-277	RAYYAN-EXCLUSION-REASONS: Not measured association between iodine nutrition and thyroid function
Filippi, U. and Brizzolara, R. and Venuti, D. and Cesarone, A. and Maritati, V. A. and Podesta, M. and Yung, W. F. and Bottaro, L. C. and Orselli, A. and Chiappori, A. and Schiavo, M. and Caputo, M. and Bonassi, S. and Bagnasco, M.	Prevalence of post-partum thyroiditis in Liguria (Italy): an observational study	2008	Journal of Endocrinological Investigation	31	12	1063-8	RAYYAN-EXCLUSION-REASONS: Not measured association between iodine nutrition and thyroid function
Fischer L. ; M. Andersson; C. Braegger; I. Herter-Aeberli	Iodine intake in the Swiss population 100 years after the introduction of iodised salt: a cross-sectional national study in children and pregnant women	2023	European journal of nutrition				RAYYAN-EXCLUSION-REASONS: Not measured association between iodine nutrition and thyroid function
Fisher, W. and Wang, J. and George, N. I. and Gearhart, J. M. and McLanahan, E. D.	Dietary Iodine Sufficiency and Moderate Insufficiency in the Lactating Mother and Nursing Infant: A Computational Perspective	2016	PLoS ONE [Electronic Resource]	11	3	e0149300	RAYYAN-EXCLUSION-REASONS: Not measured association between iodine nutrition and thyroid function
Fister, P. and Gaberscek, S. and Zaletel, K. and Krhin, B. and Gersak, K. and Hojker, S.	Thyroid volume changes during pregnancy and after delivery in an iodine-sufficient Republic of Slovenia	2009	European Journal of Obstetrics, Gynecology, & Reproductive Biology	145	1	45-8	RAYYAN-EXCLUSION-REASONS: Not measured association between iodine nutrition and thyroid function
Flores-Rebollar, A. and Lendechy Velazquez, M. and Castro Sanchez, A. and Lopez Carrasco, G. and Ruiz Juvera, A.	Urinary iodine excretion in healthy Mexican adults	2014	Archivos Latinoamericanos de Nutricion	64	3	153-60	RAYYAN-EXCLUSION-REASONS: Not measured thyroid function tests
Flores-Rebollar, A. and Moreno-Castaneda, L. and Vega-Servin, N. S. and Lopez-Carrasco, G. and Ruiz-Juvera, A.	Prevalence of Autoimmune Thyroiditis and Thyroid Dysfunction in Healthy Adult Mexicans with a Slightly Excessive Iodine Intake	2015	Nutricion Hospitalaria	32	2	918-24	RAYYAN-EXCLUSION-REASONS: Not measured association between iodine nutrition and thyroid function
Flores-Rebollar, A. and Moreno-Castaneda, L. and Vega-Servin, N. S. and Lopez-Carrasco, G. and Ruiz-Juvera, A.	Determination of thyrotropin reference values in an adult Mexican population	2015	Endocrinologia y Nutricion	62	2	56-63	RAYYAN-EXCLUSION-REASONS: Not mild-to-moderate iodine deficiency
Flores-Rebollar, A. and Perez-Diaz, I. and Vega-Vega, O. and Rivera-Moscoso, R. and Fagundo-Sierra, R. and Carbajal-Morelos, S. L. and Osorio-L and a, H. K. and Lopez-Carrasco, M. G. and Lira-Reyes, A. R. and Correa-Rotter, R.	Prevalence of thyroid dysfunction in healthy adults according to the estimated iodine intake in 24-hour urine samples: The SALMEX cohort	2021	European Journal of Nutrition	60	1	399-409	RAYYAN-EXCLUSION-REASONS: Not mild-to-moderate iodine deficiency
Forcher, H. M. and Lanaro, A. E. and Enriori, C. L. and Reforzo-Membrives, J.	Adaptation of thyroid function to iodine intake in Buenos Aires	1971	Journal of Clinical Endocrinology & Metabolism	32	2	254-9	RAYYAN-EXCLUSION-REASONS: Not measured UIC or total iodine intake
Fu M. ; Z. Ren; Y. Gao; H. Zhang; W. Guo; W. Zhang	Study of iodine transport and thyroid hormone levels in the human placenta under different iodine nutritional status	2024	The British journal of nutrition			1-9	RAYYAN-EXCLUSION-REASONS: Not measured association between iodine nutrition and thyroid function
Fuse Y. ; Y. Ito; Y. Shishiba; M. Irie	Gestational trimester-specific reference ranges for serum thyrotropin and free thyroxine in Japanese	2022	Endocrine journal	69	12	1447-1455	RAYYAN-EXCLUSION-REASONS: Duplicate article
Fuse, Y. and Igari, T. and Yamada, C. and Sakano, S. and Ito, H. and Umenai, T. and Irie, M.	Epidemiological survey of thyroid volume and iodine intake in schoolchildren, postpartum women and neonates living in Ulaan Baatar	2003	Clinical Endocrinology	59	3	298-306	RAYYAN-EXCLUSION-REASONS: Not measured association between iodine nutrition and thyroid function
Fuse, Y. and Ito, Y. and Shishiba, Y. and Irie, M.	Gestational trimester-specific reference ranges for serum thyrotropin and free thyroxine in Japanese	2022	Endocrine Journal	9		9	RAYYAN-EXCLUSION-REASONS: Not mild-to-moderate iodine deficiency
Gaengler, S. and Andrianou, X. D. and Piciu, A. and Charisiadis, P. and Zira, C. and Aristidou, K. and Piciu, D. and Makris, K. C.	Iodine status and thyroid nodules in females: a comparison of Cyprus and Romania	2017	Public Health	143		37-43	RAYYAN-EXCLUSION-REASONS: Not measured association between iodine nutrition and thyroid function
Gaitan, E. and Cooksey, R. C. and Meydrech, E. F. and Legan, J. and Gaitan, G. S. and Astudillo, J. and Guzman, R. and Guzman, N. and Medina, P.	Thyroid function in neonates from goitrous and nongoitrous iodine-sufficient areas	1989	Journal of Clinical Endocrinology & Metabolism	69	2	359-63	RAYYAN-EXCLUSION-REASONS: Not mild-to-moderate iodine deficiency
Gao, M. and Chen, W. and Sun, H. and Fan, L. and Wang, W. and Du, C. and Chen, Y. and Lin, L. and Pearce, E. N. and Shen, J. and Cheng, Y. and Wang, C. and Zhang, W.	Excessive iodine intake is associated with formation of thyroid nodules in pregnant Chinese women	2019	Nutrition Research	66		61-67	RAYYAN-EXCLUSION-REASONS: Not measured thyroid function tests
Gao, T. S. and Teng, W. P. and Shan, Z. Y. and Jin, Y. and Guan, H. X. and Teng, X. C. and Yang, F. and Wang, W. B. and Shi, X. G. and Tong, Y. J. and Li, D. and Chen, W.	Effect of different iodine intake on schoolchildren's thyroid diseases and intelligence in rural areas	2004	Chinese Medical Journal	117	10	1518-22	RAYYAN-EXCLUSION-REASONS: Not measured association between iodine nutrition and thyroid function
Garcia-Garcia, E. and Vazquez-Lopez, M. A. and Garcia-Fuentes, E. and Galera-Martinez, R. and Gutierrez-Repiso, C. and Garcia-Escobar, I. and Bonillo-Perales, A.	Thyroid Function and Thyroid Autoimmunity in Relation to Weight Status and Cardiovascular Risk Factors in Children and Adolescents: A Population-Based Study	2016	Journal of clinical research in pediatric endocrinology	8	2	157-62	RAYYAN-EXCLUSION-REASONS: Not mild-to-moderate iodine deficiency
Garcia-Garcia, E. and Vazquez-Lopez, M. A. and Garcia-Fuentes, E. and Rodriguez-Sanchez, F. I. and Munoz, F. J. and Bonillo-Perales, A. and Soriguer, F.	Iodine intake and prevalence of thyroid autoimmunity and autoimmune thyroiditis in children and adolescents aged between 1 and 16 years	2012	European Journal of Endocrinology	167	3	387-92	RAYYAN-EXCLUSION-REASONS: Not mild-to-moderate iodine deficiency
Gietka-Czernel, M. and Debska, M. and Kretowicz, P. and Jastrzebska, H. and Kondracka, A. and Snochowska, H. and Oltarzewski, M.	Iodine status of pregnant women from central Poland ten years after introduction of iodine prophylaxis programme	2010	Endokrynologia Polska	61	6	646-51	RAYYAN-EXCLUSION-REASONS: Not measured association between iodine nutrition and thyroid function
Giray, B. and Arnaud, J. and Sayek, I. and Favier, A. and Hincal, F.	Trace elements status in multinodular goiter	2010	Journal of Trace Elements in Medicine & Biology	24	2	106-10	RAYYAN-EXCLUSION-REASONS: Not mild-to-moderate iodine deficiency
Girma, K. and Nibret, E. and Gedefaw, M.	The status of iodine nutrition and iodine deficiency disorders among school children in Metekel Zone, northwest Ethiopia	2014	Ethiopian Journal of Health Sciences	24	2	109-16	RAYYAN-EXCLUSION-REASONS: Not measured association between iodine nutrition and thyroid function
Glinoer, D. and Delange, F. and Laboureur, I. and de Nayer, P. and Lejeune, B. and Kinthaert, J. and Bourdoux, P.	Maternal and neonatal thyroid function at birth in an area of marginally low iodine intake	1992	Journal of Clinical Endocrinology & Metabolism	75	3	800-5	RAYYAN-EXCLUSION-REASONS: Not mild-to-moderate iodine deficiency
Goel, B. and Goel, P. and Kaur, J.	Reference Levels for TSH in Iodine-Sufficient Low-Risk Pregnant Women	2021	Journal of Obstetrics & Gynaecology of India	71	6	596-599	RAYYAN-EXCLUSION-REASONS: Not mild-to-moderate iodine deficiency
Gold, E. B. and Blount, B. C. and O'Neill Rasor, M. and Lee, J. S. and Alwis, U. and Srivastav, A. and Kim, K.	Thyroid hormones and thyroid disease in relation to perchlorate dose and residence near a superfund site	2013	Journal of Exposure Science & Environmental Epidemiology	23	4	399-408	RAYYAN-EXCLUSION-REASONS: Not measured UIC or total iodine intake
Gomez, J. M. and Maravall, F. J. and Gomez, N. and Guma, A. and Soler, J.	Determinants of thyroid volume as measured by ultrasonography in healthy adults randomly selected	2000	Clinical Endocrinology	53	5	629-34	RAYYAN-EXCLUSION-REASONS: Not mild-to-moderate iodine deficiency
Gonzalez Martinez S. ; B. Prieto Garcia; A. I. Escudero Gomis; E. Delgado Alvarez; E. L. Menendez Torre	Neonatal TSH as a marker of iodine nutrition status. Effect of maternal ioduria and thyroid function on neonatal TSH	2022	Anales de pediatria	97	6	375-382	RAYYAN-EXCLUSION-REASONS: Duplicate article
Gonzalez Martinez, S. and Prieto Garcia, B. and Escudero Gomis, A. I. and Delgado Alvarez, E. and Menendez Torre, E. L.	Neonatal TSH as a marker of iodine nutrition status. Effect of maternal ioduria and thyroid function on neonatal TSH	2022	Anales de pediatria	11		11	RAYYAN-EXCLUSION-REASONS: Not measured association between iodine nutrition and thyroid function
Gonzalez-Martinez S. ; E. Martinez-Morillo; N. Avello-Llano; A. I. Escudero-Gomis; E. Delgado-Alvarez; E. L. Menendez-Torre	Iodine status in pregnant women in northern Spain. Effect of iodised salt and iodine supplements on thyroid function	2023	Endocrinologia, diabetes y nutricion	70	3	162-170	RAYYAN-EXCLUSION-REASONS: Not mild-to-moderate iodine deficiency
Gonzalez-Martinez, S. and Riestra-Fern and ez, M. and Martinez-Morillo, E. and Avello-Llano, N. and Delgado-Alvarez, E. and Menendez-Torre, E. L.	Nutritional Iodine Status in Pregnant Women from Health Area IV in Asturias (Spain): Iodised Salt Is Enough	2021	Nutrients	13	6	27	RAYYAN-EXCLUSION-REASONS: Not mild-to-moderate iodine deficiency
Gonzalez-Nunez, A. and Garcia-Solis, P. and Ramirez-Garcia, S. G. and Flores-Ramirez, G. and Vela-Amieva, M. and Lara-Diaz, V. J. and Rojas-Martinez, A.	High Iodine Urinary Concentration Is Associated with High TSH Levels but Not with Nutrition Status in Schoolchildren of Northeastern Mexico	2021	Nutrients	13	11	8	RAYYAN-EXCLUSION-REASONS: Not compared to adequate status
Gostas, D. E. and Larson-Meyer, D. E. and Yoder, H. A. and Huffman, A. E. and Johnson, E. C.	Dietary Relationship with 24 h Urinary Iodine Concentrations of Young Adults in the Mountain West Region of the United States	2020	Nutrients	12	1	1	RAYYAN-EXCLUSION-REASONS: Data of association not given
Gowachirapant, S. and Melse-Boonstra, A. and Winichagoon, P. and Zimmermann, M. B.	Overweight increases risk of first trimester hypothyroxinaemia in iodine-deficient pregnant women	2014	Maternal & Child Nutrition	10	1	61-71	RAYYAN-EXCLUSION-REASONS: Not measured association between iodine nutrition and thyroid function
Grau, G. and Aguayo, A. and Vela, A. and Aniel-Quiroga, A. and Espada, M. and Mir and a, G. and Martinez-Indart, L. and Martul, P. and Castano, L. and Rica, I.	Normal intellectual development in children born from women with hypothyroxinemia during their pregnancy	2015	Journal of Trace Elements in Medicine & Biology	31		18-24	RAYYAN-EXCLUSION-REASONS: Not measured association between iodine nutrition and thyroid function
Gruneiro-Papendieck, L. and Chiesa, A. and Mendez, V. and Bengolea, S. and Prieto, L.	Neonatal TSH levels as an index of iodine sufficiency: differences related to time of screening sampling and methodology	2004	Hormone Research	62	6	272-6	RAYYAN-EXCLUSION-REASONS: Not measured association between iodine nutrition and thyroid function
Gruters, A. and l'Allem and , D. and Heidemann, P. H. and Schurnbr and , P.	Incidence of iodine contamination in neonatal transient hyperthyrotropinemia	1983	European Journal of Pediatrics	140	4	299-300	RAYYAN-EXCLUSION-REASONS: Not mild-to-moderate iodine deficiency
Gu, F. and Ding, G. and Lou, X. and Wang, X. and Mo, Z. and Zhu, W. and Zhou, J. and Mao, G.	Incidence of thyroid diseases in Zhejiang Province, China, after 15 years of salt iodization	2016	Journal of Trace Elements in Medicine & Biology	36		57-64	RAYYAN-EXCLUSION-REASONS: Not mild-to-moderate iodine deficiency
Guan, H. and Li, C. and Li, Y. and Fan, C. and Teng, Y. and Shan, Z. and Teng, W.	High iodine intake is a risk factor of post-partum thyroiditis: result of a survey from Shenyang, China	2005	Journal of Endocrinological Investigation	28	10	876-81	RAYYAN-EXCLUSION-REASONS: Not measured thyroid function tests
Guan, H. and Shan, Z. and Teng, X. and Li, Y. and Teng, D. and Jin, Y. and Yu, X. and Fan, C. and Chong, W. and Yang, F. and Dai, H. and Yu, Y. and Li, J. and Chen, Y. and Zhao, D. and Shi, X. and Hu, F. and Mao, J. and Gu, X. and Yang, R. and Chen, W. and Tong, Y. and Wang, W. and Gao, T. and Li, C. and Teng, W.	Influence of iodine on the reference interval of TSH and the optimal interval of TSH: results of a follow-up study in areas with different iodine intakes	2008	Clinical Endocrinology	69	1	136-41	RAYYAN-EXCLUSION-REASONS: Not measured association between iodine nutrition and thyroid function
Gulaboglu, M. and Borekci, B. and Delibas, I.	Urine iodine levels in preeclamptic and normal pregnant women	2010	Biological Trace Element Research	136	3	249-57	RAYYAN-EXCLUSION-REASONS: Not measured association between iodine nutrition and thyroid function
Gunnarsdottir, I. and Gunnarsdottir, B. E. and Steingrimsdottir, L. and Maage, A. and Johannesson, A. J. and Thorsdottir, I.	Iodine status of adolescent girls in a population changing from high to lower fish consumption	2010	European Journal of Clinical Nutrition	64	9	958-64	RAYYAN-EXCLUSION-REASONS: Not measured association between iodine nutrition and thyroid function
Gunnarsdottir, I. and Gustavsdottir, A. G. and Steingrimsdottir, L. and Maage, A. and Johannesson, A. J. and Thorsdottir, I.	Iodine status of pregnant women in a population changing from high to lower fish and milk consumption	2013	Public Health Nutrition	16	2	325-9	RAYYAN-EXCLUSION-REASONS: Not measured association between iodine nutrition and thyroid function
Guo, M. and Yu, Z. and Yao, J. and Cai, H. and Shao, X. and Dong, X.	Thyroid structure, function and iodine status by pregnancy trimester in Harbin, China	2020	Asia Pacific Journal of Clinical Nutrition	29	4	789-794	RAYYAN-EXCLUSION-REASONS: Specific patient group
Guo, W. and Tan, L. and Dong, S. and Jin, Y. and Zhu, M. and Wei, H. and Chen, Y. and Fan, L. and Du, C. and Zhang, W.	New Reference Values for Thyroid Volume and a Comprehensive Assessment for Influencing Factors in Chinese Adults with Iodine Sufficiency	2021	European Thyroid Journal	10	6	447-454	RAYYAN-EXCLUSION-REASONS: Not measured association between iodine nutrition and thyroid function
Gupta, P. and Raizada, N. and Giri, S. and Sharma, A. K. and Goyal, S. and Jain, N. and Madhu, S. V.	Goiter Prevalence and Thyroid Autoimmunity in School Children of Delhi	2020	Indian Journal of Endocrinology and Metabolism	24	2	202-205	RAYYAN-EXCLUSION-REASONS: Not measured association between iodine nutrition and thyroid function
Gupta, R. and Seth, A. and P and av, C. S. and Karmarkar, M. G. and Aneja, S.	Iodine nutrition status of exclusively breast-fed infants and their mothers in New Delhi, India	2006	Journal of Pediatric Endocrinology & Metabolism	19	12	1429-35	RAYYAN-EXCLUSION-REASONS: Not measured association between iodine nutrition and thyroid function
Gustin, K. and Barman, M. and Skroder, H. and Jacobsson, B. and S and in, A. and S and berg, A. S. and Wold, A. E. and Vahter, M. and Kippler, M.	Thyroid hormones in relation to toxic metal exposure in pregnancy, and potential interactions with iodine and selenium	2021	Environment International	157		106869	RAYYAN-EXCLUSION-REASONS: Not measured association between iodine nutrition and thyroid function
Gutekunst, R. and Smolarek, H. and Hasenpusch, U. and Stubbe, P. and Friedrich, H. J. and Wood, W. G. and Scriba, P. C.	Goitre epidemiology: thyroid volume, iodine excretion, thyroglobulin and thyrotropin in Germany and Sweden	1986	Acta Endocrinologica	112	4	494-501	RAYYAN-EXCLUSION-REASONS: Not measured association between iodine nutrition and thyroid function
Gutierrez-Repiso, C. and Colomo, N. and Rojo-Martinez, G. and Valdes, S. and Tapia, M. J. and Esteva, I. and Ruiz de Adana, M. S. and Rubio-Martin, E. and Lago-Sampedro, A. and Santiago, P. and Velasco, I. and Garcia-Fuentes, E. and Moreno, J. C. and Soriguer, F.	Evolution of urinary iodine excretion over eleven years in an adult population	2015	Clinical Nutrition	34	4	712-8	RAYYAN-EXCLUSION-REASONS: Not measured association between iodine nutrition and thyroid function
Guttikonda, K. and Burgess, J. R. and Hynes, K. and Boyages, S. and Byth, K. and Parameswaran, V.	Recurrent iodine deficiency in Tasmania, Australia: a salutary lesson in sustainable iodine prophylaxis and its monitoring	2002	Journal of Clinical Endocrinology & Metabolism	87	6	2809-15	RAYYAN-EXCLUSION-REASONS: Not measured association between iodine nutrition and thyroid function
Guttikonda, K. and Travers, C. A. and Lewis, P. R. and Boyages, S.	Iodine deficiency in urban primary school children: a cross-sectional analysis	2003	Medical Journal of Australia	179	7	346-8	RAYYAN-EXCLUSION-REASONS: Not measured thyroid function tests
Gyurjyan, R. H. and Lugovska, R. and Vevere, P. and van der Haar, F.	Newborn thyrotropin screening confirms iodine deficiency in Latvia	2006	European Journal of Clinical Nutrition	60	5	688-90	RAYYAN-EXCLUSION-REASONS: Not measured UIC or total iodine intake
Ha, J. and Lee, J. and Jo, K. and Lim, D. J. and Kang, M. I. and Cha, B. Y. and Kim, M. H.	Sex differences in risk factors for subclinical hypothyroidism	2018	Endocrine Connections	7	4	511-522	RAYYAN-EXCLUSION-REASONS: Not mild-to-moderate iodine deficiency
Haddow, J. E. and McClain, M. R. and Palomaki, G. E. and Hollowell, J. G.	Urine iodine measurements, creatinine adjustment, and thyroid deficiency in an adult United States population	2007	Journal of Clinical Endocrinology & Metabolism	92	3	1019-22	RAYYAN-EXCLUSION-REASONS: Not compared to adequate status
Hall M. ; R. Hornung; J. Chevrier; P. Ayotte; B. Lanphear; C. Till	Fluoride exposure and thyroid hormone levels in pregnancy: The MIREC cohort	2024	Environment international	184		108442	RAYYAN-EXCLUSION-REASONS: Not measured association between iodine nutrition and thyroid function
Hall, R. and Lazarus, J. H.	Changing iodine intake and the effect on thyroid disease	1987	British Medical Journal Clinical Research Ed.	294	6574	721-2	RAYYAN-EXCLUSION-REASONS: Wrong study design or publication type
Hamza, R. T. and Hewedi, D. H. and Sallam, M. T.	Iodine deficiency in Egyptian autistic children and their mothers: relation to disease severity	2013	Archives of Medical Research	44	7	555-61	RAYYAN-EXCLUSION-REASONS: Not measured association between iodine nutrition and thyroid function
Hansen, P. S. and Brix, T. H. and Sorensen, T. I. A. and Kyvik, K. O. and Hegedus, L.	Major genetic influence on the regulation of the pituitary-thyroid axis: A study of healthy Danish Twins	2004	Journal of Clinical Endocrinology and Metabolism	89		1181-1187	RAYYAN-EXCLUSION-REASONS: Not measured association between iodine nutrition and thyroid function
Hasanat, M. A. and Rumi, M. A. K. and Alam, M. N. and Ahmed, S. and Hasan, K. N. and Khan, A. Y. M. H. and Salimullah, M. and Mahtab, H. and Khan, A. K. A.	Urinary iodine status and thyroid dysfunction: A Bangladesh perspective	2004	Bangladesh Medical Research Council Bulletin	30		16-24	RAYYAN-EXCLUSION-REASONS: Specific patient group
Hashemipour, M. and Amini, M. and Aminorroaya, A. and Dastjerdi, M. S. and Rezvanian, H. and Kachoei, A. and Moaddab, M. H. and Mohammadi, M. and Kelishadi, R. and Amini, Z. and Haghighi, S. and Shojaee-Moradie, F.	High prevalence of goiter in an iodine replete area: Do thyroid auto-antibodies play a role?	2007	Asia Pacific Journal of Clinical Nutrition	16		403-410	RAYYAN-EXCLUSION-REASONS: Not measured association between iodine nutrition and thyroid function
Hashemipour, M. and Nasri, P. and Hovsepian, S. and Hadian, R. and Heidari, K. and Attar, H. M. and Amini, M. and Moohebat, L. and Sajadi, A. and Ajami, A.	Urine and milk iodine concentrations in healthy and congenitally hypothyroid neonates and their mothers	2010	Endokrynologia Polska	61	4	371-6	RAYYAN-EXCLUSION-REASONS: Not measured association between iodine nutrition and thyroid function
He X. ; Q. Yan; C. Liu; Z. Wang; P. Liao; T. Liu; Z. Shi; Q. Song; X. Cui; W. Wang; J. Zang	Association of maternal thyroid dysfunction and autoimmunity with adverse birth outcomes	2022	Endocrine connections	11	4		RAYYAN-EXCLUSION-REASONS: Not measured association between iodine nutrition and thyroid function
He, X. and Yan, Q. and Liu, C. and Wang, Z. and Liao, P. and Liu, T. and Shi, Z. and Song, Q. and Cui, X. and Wang, W. and Zang, J.	Association of maternal thyroid dysfunction and autoimmunity with adverse birth outcomes	2022	Endocrine Connections	11	4	26	RAYYAN-EXCLUSION-REASONS: Not measured association between iodine nutrition and thyroid function
Hess, S. Y. and Zimmermann, M. B. and Torresani, T. and Burgi, H. and Hurrell, R. F.	Monitoring the adequacy of salt iodization in Switzerland: a national study of school children and pregnant women	2001	European Journal of Clinical Nutrition	55	3	162-6	RAYYAN-EXCLUSION-REASONS: Not measured association between iodine nutrition and thyroid function
Heydon, E. E. and Thomson, C. D. and Mann, J. and Williams, S. M. and Skeaff, S. A. and Sherpa, K. T. and Heydon, J. L.	Iodine status in a Sherpa community in a village of the Khumbu region of Nepal	2009	Public Health Nutrition	12	9	1431-6	RAYYAN-EXCLUSION-REASONS: Not measured association between iodine nutrition and thyroid function
Hintze, G. and Burghardt, U. and Baumert, J. and Windeler, J. and Kobberling, J.	Prevalence of thyroid dysfunction in elderly subjects from the general population in an iodine deficiency area	1991	Aging-Clinical & Experimental Research	3	4	325-31	RAYYAN-EXCLUSION-REASONS: Not measured UIC or total iodine intake
Hintze, G. and Windeler, J. and Baumert, J. and Stein, H. and Kobberling, J.	Thyroid volume and goitre prevalence in the elderly as determined by ultrasound and their relationships to laboratory indices	1991	Acta Endocrinologica	124	1	45150	RAYYAN-EXCLUSION-REASONS: Not measured association between iodine nutrition and thyroid function
Hisada, A. and Shimodaira, K. and Okai, T. and Watanabe, K. and Takemori, H. and Takasuga, T. and Noda, Y. and Shirakawa, M. and Kato, N. and Yoshinaga, J.	Serum levels of hydroxylated PCBs, PCBs and thyroid hormone measures of Japanese pregnant women	2013	Environmental Health & Preventive Medicine	18	3	205-14	RAYYAN-EXCLUSION-REASONS: Not measured association between iodine nutrition and thyroid function
Hnikova, O. and Delange, F. and Kracmar, P. and Vinohradska, H. and Bilek, R.	Experience in the monitoring of maternal and neonatal iodine supply in the Czech Republic	2005	Cesko-Slovenska Pediatrie	60		45080	RAYYAN-EXCLUSION-REASONS: Not measured association between iodine nutrition and thyroid function
Hoption Cann, S. A. and Qiu, Z. and van Netten, C.	A prospective study of iodine status, thyroid function, and prostate cancer risk: follow-up of the First National Health and Nutrition Examination Survey	2007	Nutrition & Cancer	58	1	28-34	RAYYAN-EXCLUSION-REASONS: Not measured association between iodine nutrition and thyroid function
Horton, M. K. and Blount, B. C. and Valentin-Blasini, L. and Wapner, R. and Whyatt, R. and Gennings, C. and Factor-Litvak, P.	CO-occurring exposure to perchlorate, nitrate and thiocyanate alters thyroid function in healthy pregnant women	2015	Environmental Research	143		45170	RAYYAN-EXCLUSION-REASONS: Not measured association between iodine nutrition and thyroid function
Huang C.-J. ; J.-Z. Li; C.-M. Hwu; H.-S. Chen; F.-F. Wang; C.-C. Yeh; C.-C. Yang	Iodine Concentration in the Breast Milk and Urine as Biomarkers of Iodine Nutritional Status of Lactating Women and Breastfed Infants in Taiwan	2023	Nutrients	15	19		RAYYAN-EXCLUSION-REASONS: Not measured association between iodine nutrition and thyroid function
Huang J. ; K. Pan; P. Ma; L. Sun; H. Li; X. Luo; J. Li; W. Zhang	Status of thyroid function and intelligence quotient of children in areas with different iodine nutrition levels in Xinjiang Uygur Autonomous Region	2022	Chinese Journal of Endemiology	41	7	570-575	RAYYAN-EXCLUSION-REASONS: Language (not English)
Hwang, S. and Lee, E. Y. and Lee, W. K. and Shin, D. Y. and Lee, E. J.	Correlation between iodine intake and thyroid function in subjects with normal thyroid function	2011	Biological Trace Element Research	143	3	1393-7	RAYYAN-EXCLUSION-REASONS: Not mild-to-moderate iodine deficiency
Imani, E. F. and Aminorroaya, A. and Soheilipour, F. and Adibi, A. and Sirous, M. and Roohi, E. and Mostafavi, M. and Amini, M.	Sonographic and functional characteristics of thyroid nodules in a population of adult people in Isfahan	2010	Endokrynologia Polska	61	2	188-91	RAYYAN-EXCLUSION-REASONS: Not measured association between iodine nutrition and thyroid function
Imdad, S. and Muzaffar, R. and Shoukat, M. S.	Evaluation of impact of dietary pattern on iodine and thyroid status of adolescent girls in Lahore	2013	Medical Forum Monthly	24		49-54	RAYYAN-EXCLUSION-REASONS: Not measured association between iodine nutrition and thyroid function
Iqbal, S. and Rust, P. and Weitensfelder, L. and Ali, I. and Kundi, M. and Moshammer, H. and Ekmekcioglu, C.	Iron and Iodine Status in Pregnant Women from A Developing Country and Its Relation to Pregnancy Outcomes	2019	International Journal of Environmental Research & Public Health [Electronic Resource]	16	22	11	RAYYAN-EXCLUSION-REASONS: Not measured association between iodine nutrition and thyroid function
Isiklar Ozberk, D. and Kutlu, R. and Kilinc, I. and Kilicaslan, A. O.	Effects of mandatory salt iodization on breast milk, urinary iodine concentrations, and thyroid hormones: is iodine deficiency still a continuing problem?	2019	Journal of Endocrinological Investigation	42	4	411-418	RAYYAN-EXCLUSION-REASONS: Not measured association between iodine nutrition and thyroid function
Ittermann, T. and Richter, A. and Junge, M. and Nauck, M. and Petersmann, A. and Jurgens, C. and Below, H. and Schmidt, C. O. and Volzke, H.	Variability of Thyroid Measurements from Ultrasound and Laboratory in a Repeated Measurements Study	2021	European Thyroid Journal	10	2	140-149	RAYYAN-EXCLUSION-REASONS: Not measured association between iodine nutrition and thyroid function
Ittermann, T. and Volzke, H. and Krey, A. and Remer, T. and Heckmann, M. and Lange, A. and Kramer, A. and Below, H.	Median urinary iodine concentration reflected sufficient iodine supply in neonates from Northeast Germany in 2005-2006	2019	European Journal of Nutrition	58	5	1815-1820	RAYYAN-EXCLUSION-REASONS: Not measured association between iodine nutrition and thyroid function
Jain, R. B.	Association between thyroid function and selected organochlorine pesticides: data from NHANES 2001-2002	2014	Science of the Total Environment	466		706-15	RAYYAN-EXCLUSION-REASONS: Not measured association between iodine nutrition and thyroid function
Jain, R. B.	Association between arsenic exposure and thyroid function: data from NHANES 2007-2010	2016	International Journal of Environmental Health Research	26	1	101-29	RAYYAN-EXCLUSION-REASONS: Not measured association between iodine nutrition and thyroid function
Jaiswal, N. and Melse-Boonstra, A. and Thomas, T. and Basavaraj, C. and Sharma, S. K. and Srinivasan, K. and Zimmermann, M. B.	High prevalence of maternal hypothyroidism despite adequate iodine status in Indian pregnant women in the first trimester	2014	Thyroid	24	9	1419-29	RAYYAN-EXCLUSION-REASONS: Not mild-to-moderate iodine deficiency
Jaruratanasirikul, S. and Chukamnerd, J. and Koranantakul, O. and Chanvitan, P. and Ruaengrairatanaroj, P. and Sriplung, H.	The relationship of maternal iodine status and neonatal thyrotropin concentration: a study in Southern Thailand	2006	Journal of Pediatric Endocrinology & Metabolism	19	5	727-32	RAYYAN-EXCLUSION-REASONS: Not compared to adequate status
Jaruratanasirikul, S. and Sangsupawanich, P. and Koranantakul, O. and Chanvitan, P. and Ruaengrairatanaroj, P. and Sriplung, H. and Patanasin, T. and Sukmee, S.	Maternal iodine status and neonatal thyroid-stimulating hormone concentration: a community survey in Songkhla, southern Thailand	2009	Public Health Nutrition	12	12	2279-84	RAYYAN-EXCLUSION-REASONS: Not measured association between iodine nutrition and thyroid function
Jaruratanasirikul, S. and Sopanapikul, S. and Mo-Suwan, L. and Lebel, L. and Rueangrairatanaroj, P. and Sritrirutchai, S. and Leethanaporn, K.	Goiter in Thai schoolchildren: study in Hat Yai, southern Thailand	1995	Journal of the Medical Association of Thailand	78	9	449-54	RAYYAN-EXCLUSION-REASONS: Not mild-to-moderate iodine deficiency
Jayatissa, R. and Okosieme, O. E. and Ranasinghe, S. and Carter, J. L. and Gunatunga, I. P. and Lazarus, J. H. and Premawardhana, L. D.	Thyroid Autoimmunity and Dysfunction in Sri Lankan Children and Adolescents After 22 Years of Sustained Universal Salt Iodization	2021	Thyroid	31	7	1105-1113	RAYYAN-EXCLUSION-REASONS: Not mild-to-moderate iodine deficiency
Jeddi M. ; A. Habib; A. Salehi	Sustained Elimination of Iodine Deficiency Within the Third Decade After Compulsory Iodine Supplementation Policy in the South of Iran: A Population-Based Cross-Sectional Study	2023	Current developments in nutrition	7	1	100013	RAYYAN-EXCLUSION-REASONS: Not mild-to-moderate iodine deficiency
Ji S. ; X. Wu; J. Wu; D. Chen; Z. Chen	Serum iodine concentration and its associations with thyroid function and dietary iodine in pregnant women in the southeast coast of China: a cross-sectional study	2023	Frontiers in endocrinology	14		1289572	RAYYAN-EXCLUSION-REASONS: Not measured association between iodine nutrition and thyroid function
Ji, C. and Bu, Y. and Tian, C. and Fan, L. and Liu, S. and Liu, Y. and Sun, D.	Determination of Reference Intervals of Ratios of Concentrations of Urinary Iodine to Creatinine and Thyroid Hormone Concentrations in Pregnant Women Consuming Adequate Iodine in Harbin, Heilongjiang Province	2020	Biological Trace Element Research	193	1	36-43	RAYYAN-EXCLUSION-REASONS: Not measured association between iodine nutrition and thyroid function
Jin, X. and Jiang, P. and Liu, L. and Jia, Q. and Liu, P. and Meng, F. and Zhang, X. and Guan, Y. and Pang, Y. and Lu, Z. and Shen, H.	The application of serum iodine in assessing individual iodine status	2017	Clinical Endocrinology	87	6	807-814	RAYYAN-EXCLUSION-REASONS: Not mild-to-moderate iodine deficiency
Jin, Y. and Coad, J. and Zhou, S. J. and Skeaff, S. and Ramilan, T. and Brough, L.	Prevalence of thyroid dysfunction in postpartum women with suboptimal iodine and selenium and adequate iron status	2021	Clinical Endocrinology	95	6	873-881	RAYYAN-EXCLUSION-REASONS: Not compared to adequate status
Jiskra, J. and Fait, T. and Bilek, R. and Kratky, J. and Bartakova, J. and Lukas, J. and Limanova, Z. and Telicka, Z. and Zamrazil, V. and Potlukova, E.	Mild iodine deficiency in women after spontaneous abortions living in an iodine-sufficient area of Czech Republic: prevalence and impact on reproductive health	2014	Clinical Endocrinology	80	3	452-8	RAYYAN-EXCLUSION-REASONS: Specific patient group
Johner, S. A. and Thamm, M. and Stehle, P. and Nothlings, U. and Kriener, E. and Volzke, H. and Gartner, R. and Remer, T.	Interrelations between thyrotropin levels and iodine status in thyroid-healthy children	2014	Thyroid	24	7	1071-9	RAYYAN-EXCLUSION-REASONS: Not mild-to-moderate iodine deficiency
Joshi, K. and Nair, S. and Khade, C. and Rajan, M. G.	Early gestation screening of pregnant women for iodine deficiency disorders and iron deficiency in urban centre in Vadodara, Gujarat, India	2014	Journal of Developmental Origins of Health and Disease	5	1	63-8	RAYYAN-EXCLUSION-REASONS: Not measured association between iodine nutrition and thyroid function
Ju D. L. ; S. W. Cho; C. W. Chung; Y. A. Lee; G. J. Cheon; Y. J. Park; C. H. Shin; J. K. Jun; J.-K. Chung; S. K. Park; Y. Song	High intakes of iodine among women during pregnancy and the postpartum period has no adverse effect on thyroid function	2023	European journal of nutrition	62	1	239-249	RAYYAN-EXCLUSION-REASONS: Not mild-to-moderate iodine deficiency
Kabelitz, M. and Liesenkotter, K. P. and Stach, B. and Willgerodt, H. and Stablein, W. and Singendonk, W. and Jager-Roman, E. and Litzenborger, H. and Ehnert, B. and Gruters, A.	The prevalence of anti-thyroid peroxidase antibodies and autoimmune thyroiditis in children and adolescents in an iodine replete area	2003	European Journal of Endocrinology	148	3	301-7	RAYYAN-EXCLUSION-REASONS: Not measured association between iodine nutrition and thyroid function
Kaloumenou, I. and Mastorakos, G. and Alevizaki, M. and Duntas, L. H. and Mantzou, E. and Ladopoulos, C. and Antoniou, A. and Chiotis, D. and Papassotiriou, I. and Chrousos, G. P. and Dacou-Voutetakis, C.	Thyroid autoimmunity in schoolchildren in an area with long-standing iodine sufficiency: correlation with gender, pubertal stage, and maternal thyroid autoimmunity	2008	Thyroid	18	7	747-54	RAYYAN-EXCLUSION-REASONS: Not measured association between iodine nutrition and thyroid function
Kapil, U. and P and ey, R. M. and Sareen, N. and Khenduja, P. and Bhadoria, A. S.	Iodine nutritional status in Himachal Pradesh state, India	2015	Indian Journal of Endocrinology and Metabolism	19	5	602-7	RAYYAN-EXCLUSION-REASONS: Not measured association between iodine nutrition and thyroid function
Karaoglan, M. and Isbilen, E.	The role of placental iodine storage in the neonatal thyroid stimulating hormone surge: iodine as a driving force to adapt the terrestrial life	2021	Journal of Endocrinological Investigation	44	5	1041-1052	RAYYAN-EXCLUSION-REASONS: Not measured association between iodine nutrition and thyroid function
Karmisholt, J. and Laurberg, P.	Serum TSH and serum thyroid peroxidase antibody fluctuate in parallel and high urinary iodine excretion predicts subsequent thyroid failure in a 1-year study of patients with untreated subclinical hypothyroidism	2008	European Journal of Endocrinology	158	2	209-15	RAYYAN-EXCLUSION-REASONS: Not mild-to-moderate iodine deficiency
Khatiwada, S. and Gelal, B. and Baral, N. and Lamsal, M.	Association between iron status and thyroid function in Nepalese children	2016	Thyroid research	9		2	RAYYAN-EXCLUSION-REASONS: Not mild-to-moderate iodine deficiency
Khattak, R. M. and Ittermann, T. and Nauck, M. and Below, H. and Volzke, H.	Monitoring the prevalence of thyroid disorders in the adult population of Northeast Germany	2016	Population Health Metrics	14		39	RAYYAN-EXCLUSION-REASONS: Not measured association between iodine nutrition and thyroid function
Kianpour, M. and Aminorroaya, A. and Amini, M. and Feizi, A. and Aminorroaya Yamini, S. and Janghorbani, M.	Thyroid-stimulating hormone (TSH) serum levels and risk of spontaneous abortion: A prospective population-based cohort study	2019	Clinical Endocrinology	91	1	163-169	RAYYAN-EXCLUSION-REASONS: Not mild-to-moderate iodine deficiency
Kianpour, M. and Aminorroaya, A. and Amini, M. and Feizi, A. and Janghorbani, M. and Shokri, S. and Yamini, S. A. and Farghadani, M. and Hekmatnia, A. and Gharib, H.	Reference Intervals for Thyroid Hormones During the First Trimester of Gestation: A Report from an Area with a Sufficient Iodine Level	2019	Hormone & Metabolic Research	51	3	165-171	RAYYAN-EXCLUSION-REASONS: Wrong study design or publication type
Kim H. J. ; S. Park; S. J. Park; H. K. Park; D. W. Byun; K. Suh; M. H. Yoo	Association between iodine intake and metabolic syndrome in euthyroid adult in an iodine-replete area: a nationwide population-based study	2023	Endocrine journal	70	4	393-401	RAYYAN-EXCLUSION-REASONS: Not measured association between iodine nutrition and thyroid function
Kim, H. J. and Cho, Y. Y. and Kim, S. W. and Kim, T. H. and Jang, H. W. and Lee, S. Y. and Choi, S. J. and Roh, C. R. and Kim, J. H. and Chung, J. H. and Oh, S. Y.	Reference intervals of thyroid hormones during pregnancy in Korea, an iodine-replete area	2018	Korean Journal of Internal Medicine	33	3	552-560	RAYYAN-EXCLUSION-REASONS: Not mild-to-moderate iodine deficiency
Kim, S. and Kwon, Y. S. and Kim, J. Y. and Hong, K. H. and Park, Y. K.	Association between Iodine Nutrition Status and Thyroid Disease-Related Hormone in Korean Adults: Korean National Health and Nutrition Examination Survey VI (2013-2015)	2019	Nutrients	11	11	13	RAYYAN-EXCLUSION-REASONS: Not mild-to-moderate iodine deficiency
Kim, S. J. and Kim, M. J. and Yoon, S. G. and Myong, J. P. and Yu, H. W. and Chai, Y. J. and Choi, J. Y. and Lee, K. E.	Impact of smoking on thyroid gland: dose-related effect of urinary cotinine levels on thyroid function and thyroid autoimmunity	2019	Scientific Reports	9	1	4213	RAYYAN-EXCLUSION-REASONS: Not measured association between iodine nutrition and thyroid function
Kinalska, I. and Borawski, J. and Kretowski, A. and Szelachowska, M. and Poplawska, A. and Wysocka, B.	Iodine deficiency disorders in the north-eastern region of Poland (Bialystok coordinating center)	1993	Endokrynologia Polska	44	3	297-304	RAYYAN-EXCLUSION-REASONS: Not measured thyroid function tests
King L. ; Q. Wang; L. Xia; P. Wang; G. Jiang; W. Li; Y. Huang; X. Liang; X. Peng; Y. Li; L. Chen; L. Liu	Environmental exposure to perchlorate, nitrate and thiocyanate, and thyroid function in Chinese adults: A community-based cross-sectional study	2023	Environment international	171		107713	RAYYAN-EXCLUSION-REASONS: Not measured association between iodine nutrition and thyroid function
Knudsen, N. and Bulow, I. and Jorgensen, T. and Laurberg, P. and Ovesen, L. and Perrild, H.	Comparative study of thyroid function and types of thyroid dysfunction in two areas in Denmark with slightly different iodine status	2000	European Journal of Endocrinology	143	4	485-91	RAYYAN-EXCLUSION-REASONS: Not compared to adequate status
Knudsen, N. and Bulow, I. and Jorgensen, T. and Laurberg, P. and Ovesen, L. and Perrild, H.	Goitre prevalence and thyroid abnormalities at ultrasonography: a comparative epidemiological study in two regions with slightly different iodine status	2000	Clinical Endocrinology	53	4	479-85	RAYYAN-EXCLUSION-REASONS: Not measured thyroid function tests
Knudsen, N. and Bulow, I. and Jorgensen, T. and Perrild, H. and Ovesen, L. and Laurberg, P.	Serum Tg - A sensitive marker of thyroid abnormalities and iodine deficiency in epidemiological studies	2001	Journal of Clinical Endocrinology and Metabolism	86		3599-3603	RAYYAN-EXCLUSION-REASONS: Not measured association between iodine nutrition and thyroid function
Knudsen, N. and Jorgensen, T. and Rasmussen, S. and Christiansen, E. and Perrild, H.	The prevalence of thyroid dysfunction in a population with borderline iodine deficiency	1999	Clinical Endocrinology	51	3	361-7	RAYYAN-EXCLUSION-REASONS: Not mild-to-moderate iodine deficiency
Knudsen, N. and Perrild, H. and Christiansen, E. and Rasmussen, S. and Dige-Petersen, H. and Jorgensen, T.	Thyroid structure and size and two-year follow-up of solitary cold thyroid nodules in an unselected population with borderline iodine deficiency	2000	European Journal of Endocrinology	142	3	224-30	RAYYAN-EXCLUSION-REASONS: Not measured association between iodine nutrition and thyroid function
Kocak, M. and Erem, C. and Deger, O. and Topbas, M. and Ersoz, H. O. and Can, E.	Current prevalence of goiter determined by ultrasonography and associated risk factors in a formerly iodine-deficient area of Turkey	2014	Endocrine	47	1	290-8	RAYYAN-EXCLUSION-REASONS: Not measured UIC or total iodine intake
Konishi S. ; Y. Mizuno	Pre-Conceptional Anti-Thyroid Antibodies and Thyroid Function in Association with Natural Conception Rates	2022	International journal of environmental research and public health	19	20		RAYYAN-EXCLUSION-REASONS: Not mild-to-moderate iodine deficiency
Konishi, S. and Mizuno, Y.	Pre-Conceptional Anti-Thyroid Antibodies and Thyroid Function in Association with Natural Conception Rates	2022	International Journal of Environmental Research & Public Health [Electronic Resource]	19	20	13	RAYYAN-EXCLUSION-REASONS: Not mild-to-moderate iodine deficiency
Konno, N. and Makita, H. and Yuri, K. and Iizuka, N. and Kawasaki, K.	Association between dietary iodine intake and prevalence of subclinical hypothyroidism in the coastal regions of Japan	1994	Journal of Clinical Endocrinology & Metabolism	78	2	393-7	RAYYAN-EXCLUSION-REASONS: Not mild-to-moderate iodine deficiency
Konno, N. and Taguchi, H. and Miura, K. and Taguchi, S. and Murakami, S.	Serum thyrotropin concentration in apparently healthy adults, in relation to urinary iodide concentration	1993	Clinical Chemistry	39	1	174-5	RAYYAN-EXCLUSION-REASONS: Wrong study design or publication type
Konrade, I. and Kalere, I. and Strele, I. and Makrecka-Kuka, M. and Jekabsone, A. and Tetere, E. and Veisa, V. and Gavars, D. and Rezeberga, D. and Pirags, V. and Lejnieks, A. and Dambrova, M.	Iodine deficiency during pregnancy: a national cross-sectional survey in Latvia	2015	Public Health Nutrition	18	16	2990-7	RAYYAN-EXCLUSION-REASONS: Not measured association between iodine nutrition and thyroid function
Konrade, I. and Neimane, L. and Makrecka, M. and Strele, I. and Liepinsh, E. and Lejnieks, A. and Vevere, P. and Gruntmanis, U. and Pirags, V. and Dambrova, M.	A cross-sectional survey of urinary iodine status in Latvia	2014	Medicina (Kaunas, Lithuania)	50	2	124-9	RAYYAN-EXCLUSION-REASONS: Not measured association between iodine nutrition and thyroid function
Korevaar, T. I. and Schalekamp-Timmermans, S. and de Rijke, Y. B. and Visser, W. E. and Visser, W. and de Muinck Keizer-Schrama, S. M. and Hofman, A. and Ross, H. A. and Hooijkaas, H. and Tiemeier, H. and Bongers-Schokking, J. J. and Jaddoe, V. W. and Visser, T. J. and Steegers, E. A. and Medici, M. and Peeters, R. P.	Hypothyroxinemia and TPO-antibody positivity are risk factors for premature delivery: the generation R study	2013	Journal of Clinical Endocrinology & Metabolism	98	11	4382-90	RAYYAN-EXCLUSION-REASONS: Not measured association between iodine nutrition and thyroid function
Korkmaz, V. and Ozkaya, E. and Cekmez, Y. and Leblebici, D. and Dagdeviren, G. and Cinar, M. and Kara, F. and Kucukozkan, T.	Relationship between the body iodine status and menopausal symptoms during postmenopausal period	2015	Gynecological Endocrinology	31	1	61-4	RAYYAN-EXCLUSION-REASONS: Not mild-to-moderate iodine deficiency
Koukkou, E. and Ilias, I. and Mamalis, I. and Adonakis, G. G. and Markou, K. B.	Serum Thyroglobulin Concentration Is a Weak Marker of Iodine Status in a Pregnant Population with Iodine Deficiency	2016	European Thyroid Journal	5	2	120-4	RAYYAN-EXCLUSION-REASONS: Not measured association between iodine nutrition and thyroid function
Koukkou, E. G. and Ilias, I. and Mamalis, I. and Markou, K. B.	Pregnant Greek Women May Have a Higher Prevalence of Iodine Deficiency than the General Greek Population	2017	European Thyroid Journal	6	1	26-30	RAYYAN-EXCLUSION-REASONS: Not measured association between iodine nutrition and thyroid function
Koyuncu, K. and Turgay, B. and Soylemez, F.	Iodine deficiency in pregnant women at first trimester in Ankara	2019	Journal of the Turkishgerman Gynecological Association	20	1	37-40	RAYYAN-EXCLUSION-REASONS: Data of association not given
Krejbjerg, A. and Bjergved, L. and Bulow Pedersen, I. and Carle, A. and Knudsen, N. and Perrild, H. and Ovesen, L. and Banke Rasmussen, L. and Laurberg, P.	Serum thyroglobulin as a biomarker of iodine deficiency in adult populations	2016	Clinical Endocrinology	85	3	475-82	RAYYAN-EXCLUSION-REASONS: Not measured association between iodine nutrition and thyroid function
Kristensen, H. L. and Vadstrup, S. and Knudsen, N. and Siersbaek-Nielsen, K.	Development of hyperthyroidism in nodular goiter and thyroid malignancies in an area of relatively low iodine intake	1995	Journal of Endocrinological Investigation	18	1	41-3	RAYYAN-EXCLUSION-REASONS: Specific patient group
Krzyczkowska-Sendrakowska, M. and Zdebski, Z. and Kaim, I. and Golkowski, F. and Szybinski, Z.	Iodine deficiency in pregnant women in an area of moderate goiter endemia	1993	Endokrynologia Polska	44	3	367-72	RAYYAN-EXCLUSION-REASONS: Not mild-to-moderate iodine deficiency
Kumar, A. and Takkar, D. and Ammini, A. C. and Karmarkar, M. G. and Buckshee, K.	Postpartum hypothyroidism in an iodine deficient population	1991	National Medical Journal of India	4	5	216-218	RAYYAN-EXCLUSION-REASONS: Not measured association between iodine nutrition and thyroid function
Kung, A. W. and Chau, M. T. and Lao, T. T. and Tam, S. C. and Low, L. C.	The effect of pregnancy on thyroid nodule formation	2002	Journal of Clinical Endocrinology & Metabolism	87	3	1010-4	RAYYAN-EXCLUSION-REASONS: Not measured association between iodine nutrition and thyroid function
Kurtoglu, S. and Akcakus, M. and Kocaoglu, C. and Gunes, T. and Budak, N. and Atabek, M. E. and Karakucuk, I. and Delange, F.	Iodine status remains critical in mother and infant in Central Anatolia (Kayseri) of Turkey	2004	European Journal of Nutrition	43	5	297-303	RAYYAN-EXCLUSION-REASONS: Not measured association between iodine nutrition and thyroid function
Kut, A. and Gursoy, A. and Senbayram, S. and Bayraktar, N. and Budakoglu, II and Akgun, H. S.	Iodine intake is still inadequate among pregnant women eight years after mandatory iodination of salt in Turkey	2010	Journal of Endocrinological Investigation	33	7	461-4	RAYYAN-EXCLUSION-REASONS: Not measured association between iodine nutrition and thyroid function
Langer, P. and Tajtakova, M. and Fodor, G. and Kocan, A. and Bohov, P. and Michalek, J. and Kreze, A.	Increased thyroid volume and prevalence of thyroid disorders in an area heavily polluted by polychlorinated biphenyls	1998	European Journal of Endocrinology	139	4	402-9	RAYYAN-EXCLUSION-REASONS: Not measured association between iodine nutrition and thyroid function
Laurberg, P. and Jorgensen, T. and Perrild, H. and Ovesen, L. and Knudsen, N. and Pedersen, I. B. and Rasmussen, L. B. and Carle, A. and Vejbjerg, P.	The Danish investigation on iodine intake and thyroid disease, DanThyr: status and perspectives	2006	European Journal of Endocrinology	155	2	219-28	RAYYAN-EXCLUSION-REASONS: Wrong study design or publication type
Laurberg, P. and Pedersen, K. M. and Hreidarsson, A. and Sigfusson, N. and Iversen, E. and Knudsen, P. R.	Iodine intake and the pattern of thyroid disorders: A comparative epidemiological study of thyroid abnormalities in the elderly in iceland and in Jutland, Denmark	1998	Journal of Clinical Endocrinology and Metabolism	83		765-769	RAYYAN-EXCLUSION-REASONS: Not measured association between iodine nutrition and thyroid function
Lee Y. J. ; S. W. Cho; Y.-H. Lim; B.-N. Kim; J. I. Kim; Y.-C. Hong; Y. J. Park; C. H. Shin; Y. A. Lee	Relationship of iodine excess with thyroid function in 6-year-old children living in an iodine-replete area	2023	Frontiers in endocrinology	14		1099824	RAYYAN-EXCLUSION-REASONS: Not mild-to-moderate iodine deficiency
Lee, Y. K. and Lee, D. E. and Hwangbo, Y. and Lee, Y. J. and Kim, H. C. and Lee, E. K.	Long Work Hours Are Associated with Hypothyroidism: A Cross-Sectional Study with Population-Representative Data	2020	Thyroid	30	10	1432-1439	RAYYAN-EXCLUSION-REASONS: Not measured association between iodine nutrition and thyroid function
Leon, G. and Murcia, M. and Rebagliato, M. and Alvarez-Pedrerol, M. and Castilla, A. M. and Basterrechea, M. and Iniguez, C. and Fern and ez-Somoano, A. and Blarduni, E. and Foradada, C. M. and Tardon, A. and Vioque, J.	Maternal thyroid dysfunction during gestation, preterm delivery, and birthweight. The Infancia y Medio Ambiente Cohort, Spain	2015	Paediatric and Perinatal Epidemiology	29	2	113-22	RAYYAN-EXCLUSION-REASONS: Not measured association between iodine nutrition and thyroid function
Leung, A. M. and Lamar, A. and He, X. and Braverman, L. E. and Pearce, E. N.	Iodine status and thyroid function of Boston-area vegetarians and vegans	2011	Journal of Clinical Endocrinology & Metabolism	96	8	E1303-7	RAYYAN-EXCLUSION-REASONS: Specific patient group
Levie, D. and Bath, S. C. and Guxens, M. and Korevaar, T. I. M. and Dineva, M. and Fano, E. and Ibarluzea, J. M. and Llop, S. and Murcia, M. and Rayman, M. P. and Sunyer, J. and Peeters, R. P. and Tiemeier, H.	Maternal Iodine Status During Pregnancy Is Not Consistently Associated with Attention-Deficit Hyperactivity Disorder or Autistic Traits in Children	2020	Journal of Nutrition	150	6	1516-1528	RAYYAN-EXCLUSION-REASONS: Not measured association between iodine nutrition and thyroid function
Li J. ; Y. Li; X. Shi; D. Teng; X. Teng; W. Teng; Z. Shan	Prevalence and risk factors of hypothyroidism after universal salt iodisation: a large cross-sectional study from 31 provinces of China	2023	BMJ open	13	2	e064613	RAYYAN-EXCLUSION-REASONS: Not mild-to-moderate iodine deficiency
Li S. ; W. Guo; Z. Ren; L. Tan; L. Fan; M. Zhu; H. Wei; W. Zhang	The simplified iodine-specific food frequency questionnaire can evaluate iodine intake in Chinese adults	2023	Nutrition research (New York, N.Y.)	109		47-57	RAYYAN-EXCLUSION-REASONS: Not mild-to-moderate iodine deficiency
Li Y. ; Z. Shan; W. Teng	Effect of the transition from more than adequate iodine to adequate iodine on national changes in the prevalence of thyroid disorders: repeat national cross-sectional surveys in China	2022	European Journal of Endocrinology	186	1	115-122	RAYYAN-EXCLUSION-REASONS: Not mild-to-moderate iodine deficiency
Li, Y. and Shan, Z. and Teng, W. and Thyroid Disorders, Iodine Status and Diabetes Epidemiological Survey, Group	The Iodine Status and Prevalence of Thyroid Disorders Among Women of Childbearing Age in China: National Cross-sectional Study	2021	Endocrine Practice	27	10	1028-1033	RAYYAN-EXCLUSION-REASONS: Not measured association between iodine nutrition and thyroid function
Li, Y. and Teng, D. and Shan, Z. and Teng, X. and Guan, H. and Yu, X. and Fan, C. and Chong, W. and Yang, F. and Dai, H. and Gu, X. and Yu, Y. and Mao, J. and Zhao, D. and Li, J. and Chen, Y. and Yang, R. and Li, C. and Teng, W.	Antithyroperoxidase and antithyroglobulin antibodies in a five-year follow-up survey of populations with different iodine intakes	2008	Journal of Clinical Endocrinology & Metabolism	93	5	1751-7	RAYYAN-EXCLUSION-REASONS: Not measured UIC or total iodine intake
Lialikau, S. A. and Haurylik, L. L. and Sobieska, M. and Klachko, N. M. and Samborski, W.	Acute phase proteins serum concentrations in children are related to urinary iodine excretion	2005	Roczniki Akademii Medycznej W Bialymstoku	50		279-83	RAYYAN-EXCLUSION-REASONS: Not measured association between iodine nutrition and thyroid function
Liberman, C. S. and Pino, S. C. and Fang, S. L. and Braverman, L. E. and Emerson, C. H.	Circulating iodide concentrations during and after pregnancy	1998	Journal of Clinical Endocrinology & Metabolism	83	10	3545-9	RAYYAN-EXCLUSION-REASONS: Not measured association between iodine nutrition and thyroid function
Lin Z. ; C. Lu; D. Teng; Y. Sun; T. Liu; Y. Li; Z. Shan; W. Teng	Influencing Factors and New Reference Intervals of Adult Thyroid Volume in Iodine-Sufficient Areas of China	2023	Biological trace element research	201	12	5652-5661	RAYYAN-EXCLUSION-REASONS: Not measured association between iodine nutrition and thyroid function
Liu F. ; K. Wang; J. Nie; Q. Feng; X. Li; Y. Yang; M.-G. Deng; H. Zhou; S. Wang	Relationship between dietary selenium intake and serum thyroid function measures in U.S. adults: Data from NHANES 2007-2012	2022	Frontiers in nutrition	9		1002489	RAYYAN-EXCLUSION-REASONS: Not measured association between iodine nutrition and thyroid function
Liu, J. and Liu, L. and Jia, Q. and Zhang, X. and Jin, X. and Shen, H.	Effects of Excessive Iodine Intake on Blood Glucose, Blood Pressure, and Blood Lipids in Adults	2019	Biological Trace Element Research	192	2	136-144	RAYYAN-EXCLUSION-REASONS: Not measured association between iodine nutrition and thyroid function
Liu, L. and Wang, D. and Liu, P. and Meng, F. and Wen, D. and Jia, Q. and Liu, J. and Zhang, X. and Jiang, P. and Shen, H.	The relationship between iodine nutrition and thyroid disease in lactating women with different iodine intakes	2015	British Journal of Nutrition	114	9	1487-95	RAYYAN-EXCLUSION-REASONS: Not mild-to-moderate iodine deficiency
Liu, Y. and Huang, H. and Zeng, J. and Sun, C.	Thyroid volume, goiter prevalence, and selenium levels in an iodine-sufficient area: a cross-sectional study	2013	BMC Public Health	13		1153	RAYYAN-EXCLUSION-REASONS: Not measured association between iodine nutrition and thyroid function
Liyanarachchi K. D. ; D. T. Muthukuda; U. A. Liyanage; R. Jayatissa; L. T. Subasinghe; A. H. Pradeep; E. Colombage; L. D. Ranasinghe; N. P. Liyanarachchi; S. Ranasinghe; S. Lekamwasam; N. Somasundaram	Trimester-specific thyroid hormone reference data in Sri Lankan women	2022	The Ceylon medical journal	67	2	37-44	RAYYAN-EXCLUSION-REASONS: Not measured association between iodine nutrition and thyroid function
Lopes-Pereira M. ; S. Roque; S. I. Machado; T. I. M. Korevaar; A. Quialheiro; A. Machado; L. Vilarinho; M. Correia-Neves; M. R. Galanti; A. A. Bordalo; P. Costa; J. A. Palha	Iodineminho Study: Iodine Supplementation and Prevalence of Iodine Deficiency in Pregnant Women	2024	The Journal of clinical endocrinology and metabolism				RAYYAN-EXCLUSION-REASONS: Not measured association between iodine nutrition and thyroid function
Lou, X. and Wang, X. and Mao, G. and Zhu, W. and Mo, Z. and Wang, Y. and Wang, Z.	Geographical influences on the iodine status in pregnant women, neonates, and school-age children in China	2020	Nutrition Journal	19	1	7	RAYYAN-EXCLUSION-REASONS: Not measured association between iodine nutrition and thyroid function
Lou, X. and Wang, X. and Wang, Z. and Mao, G. and Zhu, W. and Wang, Y. and Pan, X. and Chen, Z. and Mo, Z.	The Effect of Iodine Status on the Risk of Thyroid Nodules: A Cross-Sectional Study in Zhejiang, China	2020	International Journal of Endocrinology Print	2020		3760375	RAYYAN-EXCLUSION-REASONS: Not measured association between iodine nutrition and thyroid function
Loviselli, A. and Velluzzi, F. and Mossa, P. and Cambosu, M. A. and Secci, G. and Atzeni, F. and Taberlet, A. and Balestrieri, A. and Martino, E. and Grasso, L. and Songini, M. and Bottazzo, G. F. and Mariotti, S. and Sardinian Schoolchildren Study, Group	The Sardinian Autoimmunity Study: 3. Studies on circulating antithyroid antibodies in Sardinian schoolchildren: relationship to goiter prevalence and thyroid function	2001	Thyroid	11	9	849-57	RAYYAN-EXCLUSION-REASONS: Not measured thyroid function tests
Lu W. ; Z. Sun; Z. Wang; M. Qu; Z. Shi; Q. Song; L. Shen; S. Mai; Y. Wang; X. Hong; J. Zang	The Joint Effects of Bisphenols and Iodine Exposure on Thyroid during Pregnancy	2023	Nutrients	15	15		RAYYAN-EXCLUSION-REASONS: Not measured association between iodine nutrition and thyroid function
Lucas, A. and Julian, M. T. and Canton, A. and Castell, C. and Casamitjana, R. and Martinez-Caceres, E. M. and Granada, M. L.	Undiagnosed thyroid dysfunction, thyroid antibodies, and iodine excretion in a Mediterranean population	2010	Endocrine	38	3	391-6	RAYYAN-EXCLUSION-REASONS: Not measured association between iodine nutrition and thyroid function
Lumen, A. and George, N. I.	Estimation of iodine nutrition and thyroid function status in late-gestation pregnant women in the United States: Development and application of a population-based pregnancy model	2017	Toxicology & Applied Pharmacology	314		24-38	RAYYAN-EXCLUSION-REASONS: Not measured association between iodine nutrition and thyroid function
Luo, J. and Hendryx, M. and Dinh, P. and He, K.	Association of Iodine and Iron with Thyroid Function	2017	Biological Trace Element Research	179	1	38-44	RAYYAN-EXCLUSION-REASONS: Not measured association between iodine nutrition and thyroid function
Luton, D. and Alberti, C. and Vuillard, E. and Ducarme, G. and Oury, J. F. and Guibourdenche, J.	Iodine deficiency in northern Paris area: impact on fetal thyroid mensuration	2011	PLoS ONE [Electronic Resource]	6	2	e14707	RAYYAN-EXCLUSION-REASONS: Not compared to adequate status
Ma, Z. F. and Venn, B. J. and Manning, P. J. and Cameron, C. M. and Skeaff, S. A.	The sensitivity and specificity of thyroglobulin concentration using repeated measures of urinary iodine excretion	2018	European Journal of Nutrition	57	4	1313-1320	RAYYAN-EXCLUSION-REASONS: Not measured thyroid function tests
Madar, A. A. and Meltzer, H. M. and Heen, E. and Meyer, H. E.	Iodine Status among Somali Immigrants in Norway	2018	Nutrients	10	3	5	RAYYAN-EXCLUSION-REASONS: Not measured association between iodine nutrition and thyroid function
Maldonado-Araque, C. and Valdes, S. and Badia-Guillen, R. and Lago-Sampedro, A. and Colomo, N. and Garcia-Fuentes, E. and Gutierrez-Repiso, C. and Goday, A. and Calle-Pascual, A. and Castano, L. and Castell, C. and Delgado, E. and Menendez, E. and Franch-Nadal, J. and Gaztambide, S. and Girbes, J. and Chaves, F. J. and Soriguer, F. and Rojo-Martinez, G.	Iodine Deficiency and Mortality in Spanish Adults: Di@bet.es Study	2021	Thyroid	31	1	106-114	RAYYAN-EXCLUSION-REASONS: Not measured association between iodine nutrition and thyroid function
Malin, A. J. and Riddell, J. and McCague, H. and Till, C.	Fluoride exposure and thyroid function among adults living in Canada: Effect modification by iodine status	2018	Environment International	121		667-674	RAYYAN-EXCLUSION-REASONS: Not measured UIC or total iodine intake
Mallik, A. K. and P and av, C. S. and Achar, D. P. and An and , K. and Lobo, J. and Karmarkar, M. G. and Nath, L. M.	Iodine deficiency disorders in Car Nicobar (Andaman and Nicobar Islands)	1998	National Medical Journal of India	11	1	45239	RAYYAN-EXCLUSION-REASONS: Not measured association between iodine nutrition and thyroid function
Manousou, S. and Andersson, M. and Eggertsen, R. and Hulthen, L. and Filipsson Nystrom, H.	Iodine deficiency emerges among pregnant women in sweden despite salt iodine fortification at 50 PPM-A national, cross-sectional study	2017	Thyroid	27		A17â€A18	RAYYAN-EXCLUSION-REASONS: Wrong study design or publication type
Manousou, S. and Andersson, M. and Eggertsen, R. and Hunziker, S. and Hulthen, L. and Nystrom, H. F.	Iodine deficiency in pregnant women in Sweden: a national cross-sectional study	2020	European Journal of Nutrition	59	6	2535-2545	RAYYAN-EXCLUSION-REASONS: Not measured association between iodine nutrition and thyroid function
Maravall, F. J. and Gomez-Arnaiz, N. and Guma, A. and Abos, R. and Soler, J. and Gomez, J. M.	Reference values of thyroid volume in a healthy, non-iodine-deficient Spanish population	2004	Hormone & Metabolic Research	36	9	645-9	RAYYAN-EXCLUSION-REASONS: Not measured association between iodine nutrition and thyroid function
Marco, A. and Vicente, A. and Castro, E. and Eva Perez, C. and Rodriguez, O. and Merchan, M. A. and Sastre, J. and Canovas, B. and Maqueda, E. and Pena, V. and Lopez, J.	Patterns of iodine intake and urinary iodine concentrations during pregnancy and blood thyroid-stimulating hormone concentrations in the newborn progeny	2010	Thyroid	20	11	1295-9	RAYYAN-EXCLUSION-REASONS: Not measured association between iodine nutrition and thyroid function
Margawati A. ; A. Utami; A. Nugraheni; A. Hananingtyas	Risk factors for disorders due to iodine deficiency (IDD) among pregnant women in Jepara, Indonesia	2023	Food Research	7	1	33-45	RAYYAN-EXCLUSION-REASONS: Not measured association between iodine nutrition and thyroid function
Martino, E. and Loviselli, A. and Velluzzi, F. and Murtas, M. L. and Carta, M. and Lampis, M. and Murru, R. and Mastinu, A. and Arba, M. L. and Sica, V. and Taberlet, A. and Grasso, L. and Maccherini, D. and Antonangeli, L. and Aghini-Lombardi, F.	Endemic goiter and thyroid function in Central-Southern Sardinia: Report on an extensive epidemiological survey	1994	Journal of Endocrinological Investigation	17		653-657	RAYYAN-EXCLUSION-REASONS: Not mild-to-moderate iodine deficiency
Marwaha, R. K. and Sankar, R. and Magdum, M. and Nijahvan, V. S. and Khanna, C. M. and Jaggi, C. B. and Ambardar, V. and Maharda, N. S. and Walia, R. P. and Jain, S. K.	Clinical, biochemical and cytomorphological observations in juvenile chronic lymphocytic thyroiditis	1998	Indian Pediatrics	35	10	967-73	RAYYAN-EXCLUSION-REASONS: Not measured association between iodine nutrition and thyroid function
Marwaha, R. K. and T and on, N. and Ganie, M. A. and Kanwar, R. and Sastry, A. and Garg, M. K. and Bhadra, K. and Singh, S.	Status of thyroid function in Indian adults: two decades after universal salt iodization	2012	Journal of the Association of Physicians of India	60		32-6	RAYYAN-EXCLUSION-REASONS: Not mild-to-moderate iodine deficiency
Marwaha, R. K. and T and on, N. and Ganie, M. A. and Mehan, N. and Sastry, A. and Garg, M. K. and Bhadra, K. and Singh, S.	Reference range of thyroid function (FT3, FT4 and TSH) among Indian adults	2013	Clinical Biochemistry	46	4	341-5	RAYYAN-EXCLUSION-REASONS: Not measured UIC or total iodine intake
Marwaha, R. K. and T and on, N. and Gupta, N. and Karak, A. K. and Verma, K. and Kochupillai, N.	Residual goitre in the postiodization phase: iodine status, thiocyanate exposure and autoimmunity	2003	Clinical Endocrinology	59	6	672-81	RAYYAN-EXCLUSION-REASONS: Not measured association between iodine nutrition and thyroid function
Marwaha, R. K. and T and on, N. and Karak, A. K. and Gupta, N. and Verma, K. and Kochupillai, N.	Hashimoto's thyroiditis: countrywide screening of goitrous healthy young girls in postiodization phase in India	2000	Journal of Clinical Endocrinology & Metabolism	85	10	3798-802	RAYYAN-EXCLUSION-REASONS: Specific patient group
Mathews D. M. ; J. M. Peart; R. G. Sim; S. O'Sullivan; J. G. B. Derraik; N. L. Heather; D. Webster; N. P. Johnson; P. L. Hofman	The impact of prolonged, maternal iodine exposure in early gestation on neonatal thyroid function	2023	Frontiers in endocrinology	14		1080330	RAYYAN-EXCLUSION-REASONS: Specific patient group
McElduff, A. and McElduff, P. and Gunton, J. E. and Hams, G. and Wiley, V. and Wilcken, B. M.	Neonatal thyroid-stimulating hormone concentrations in northern Sydney: further indications of mild iodine deficiency?	2002	Medical Journal of Australia	176	7	317-20	RAYYAN-EXCLUSION-REASONS: Not measured association between iodine nutrition and thyroid function
Medda, E. and Santini, F. and De Angelis, S. and Franzellin, F. and Fiumalbi, C. and Perico, A. and Gilardi, E. and Mechi, M. T. and Marsili, A. and Citroni, A. and Le and ri, A. and Mantovani, A. and Vitti, P. and Olivieri, A.	Iodine nutritional status and thyroid effects of exposure to ethylenebisdithiocarbamates	2017	Environmental Research	154		152-159	RAYYAN-EXCLUSION-REASONS: Specific patient group
Mehdi, T. and Hoque Md, M. and Nasreen, Z. A. and Shirin, F. and Khan Md, M. H.	Maternal iodine status and thyroid function during pregnancy	2009	Journal of Medicine	10		56-59	RAYYAN-EXCLUSION-REASONS: Not mild-to-moderate iodine deficiency
Meisinger, C. and Ittermann, T. and Wallaschofski, H. and Heier, M. and Below, H. and Kramer, A. and Doring, A. and Nauck, M. and Volzke, H.	Geographic variations in the frequency of thyroid disorders and thyroid peroxidase antibodies in persons without former thyroid disease within Germany	2012	European Journal of Endocrinology	167	3	363-71	RAYYAN-EXCLUSION-REASONS: Not measured UIC or total iodine intake
Mendez-Villa, L. and Elton-Puente, J. E. and Solis, S. J. C. and Sampson-Zaldivar, E. and Garcia, G. C. and Villalobos, P. and Colarossi, A. and Garcia, O. P. and Robles-Osorio, L. and Garcia-Solis, P.	Iodine nutrition and thyroid function assessment in childbearing age women from Queretaro, Mexico	2014	Nutricion hospitalaria	29		204-211	RAYYAN-EXCLUSION-REASONS: Not mild-to-moderate iodine deficiency
Menendez Torre, E. and Delgado Alvarez, E. and Rabal Artal, A. and Suarez Gutierrez, L. and Rodriguez Caballero, M. G. and Ares Blanco, J. and Diaz Naya, L. and Fern and ez Fern and ez, J. C.	Iodine nutrition in pregnant women from Oviedo area. Is iodine supplementation necessary?	2014	Endocrinologia y Nutricion	61	8	404-9	RAYYAN-EXCLUSION-REASONS: Not mild-to-moderate iodine deficiency
Meng L. H. ; C. H. Chen; Y. Liu; X. H. Liang; J. Zhou; J. Xian; L. Li; J. Zhang; Z. X. Huang; Y. F. Qin	Epidemiological survey of the status of iodine nutrition and thyroid diseases in Guangxi, China	2022	Journal of Trace Elements in Medicine and Biology	70		126918	RAYYAN-EXCLUSION-REASONS: Not measured association between iodine nutrition and thyroid function
Meng, L. H. and Chen, C. H. and Liu, Y. and Liang, X. H. and Zhou, J. and Xian, J. and Li, L. and Zhang, J. and Huang, Z. X. and Qin, Y. F.	Epidemiological survey of the status of iodine nutrition and thyroid diseases in Guangxi, China	2022	Journal of Trace Elements in Medicine & Biology	70		126918	RAYYAN-EXCLUSION-REASONS: Data of association not given
Menon, K. C. and Skeaff, S. A. and Thomson, C. D. and Gray, A. R. and Ferguson, E. L. and Zodpey, S. and Saraf, A. and Das, P. K. and P and av, C. S.	The effect of maternal iodine status on infant outcomes in an iodine-deficient Indian population	2011	Thyroid	21	12	1373-80	RAYYAN-EXCLUSION-REASONS: Not measured association between iodine nutrition and thyroid function
Menon, V. U. and Chellan, G. and Sundaram, K. R. and Murthy, S. and Kumar, H. and Unnikrishnan, A. G. and Jayakumar, R. V.	Iodine status and its correlations with age, blood pressure, and thyroid volume in South Indian women above 35 years of age (Amrita Thyroid Survey)	2011	Indian Journal of Endocrinology and Metabolism	15	4	309-15	RAYYAN-EXCLUSION-REASONS: Not measured thyroid function tests
Mezosi, E. and Molnar, I. and Jakab, A. and Balogh, E. and Karanyi, Z. and Pakozdy, Z. and Nagy, P. and Gyory, F. and Szabo, J. and Bajnok, L. and Leovey, A. and Kakuk, G. and Nagy, E. V.	Prevalence of iodine deficiency and goitre during pregnancy in east Hungary	2000	European Journal of Endocrinology	143	4	479-83	RAYYAN-EXCLUSION-REASONS: Not measured association between iodine nutrition and thyroid function
Miao, K. and Zhang, L. and Dong, X. and Qi, Y. and Kong, D. and Liu, Y. and Zhao, N. and Hu, J.	Iodine nutrition and prevalence of sonographic thyroid findings in adults in the Heilongjiang Province, China	2020	Annals of Translational Medicine	8	21	1439	RAYYAN-EXCLUSION-REASONS: Not measured association between iodine nutrition and thyroid function
Michalaki, M. A. and Mamali, I. and Tsekouras, A. and Vlassopoulou, B. and Anastasiou, E. and Koukkou, E. G. and Vagenakis, A. G. and Sakellaropoulos, G. and Georgopoulos, N. A. and Rashitov, M. and Azizov, B. and Ismailov, S. and Markou, K. B.	Thyroid-stimulating hormone is not the primary regulator of thyroid development in euthyroid children and adolescents living in an iodine-replete area	2018	Hormones	17	3	391-396	RAYYAN-EXCLUSION-REASONS: Not measured association between iodine nutrition and thyroid function
Mikelsaar, R. V. and Viikmaa, M.	Neonatal thyroid-stimulating hormone screening as an indirect method for the assessment of iodine deficiency in Estonia	1999	Hormone Research	52	6	284-6	RAYYAN-EXCLUSION-REASONS: Not measured association between iodine nutrition and thyroid function
Miller, J. C. and MacDonell, S. O. and Gray, A. R. and Reid, M. R. and Barr, D. J. and Thomson, C. D. and Houghton, L. A.	Iodine Status of New Zealand Elderly Residents in Long-Term Residential Care	2016	Nutrients	8	8	23	RAYYAN-EXCLUSION-REASONS: Not measured thyroid function tests
Mioto, V. C. B. and Monteiro, Accng and de Camargo, R. Y. A. and Borel, A. R. and Catarino, R. M. and Kobayashi, S. and Chammas, M. C. and Marui, S.	High prevalence of iodine deficiency in pregnant women living in adequate iodine area	2018	Endocrine Connections	7	5	762-767	RAYYAN-EXCLUSION-REASONS: Not measured association between iodine nutrition and thyroid function
Moleti, M. and Trimarchi, F. and Tortorella, G. and C and ia Longo, A. and Giorgianni, G. and Sturniolo, G. and Alibr and i, A. and Vermiglio, F.	Effects of Maternal Iodine Nutrition and Thyroid Status on Cognitive Development in Offspring: A Pilot Study	2016	Thyroid	26	2	296-305	RAYYAN-EXCLUSION-REASONS: Specific patient group
Monaghan, A. M. and Mulhern, M. S. and Mc Sorley, E. M. and Strain, J. J. and Winter, T. and van Wijngaarden, E. and Myers, G. J. and Davidson, P. W. and Shamlaye, C. and Gedeon, J. and Yeates, A. J.	Associations between maternal thyroid function in pregnancy and child neurodevelopmental outcomes at 20 months in the Seychelles Child Development Study, Nutrition Cohort 2 (SCDS NC2)	2021	Journal of Nutritional Science	10		e71	RAYYAN-EXCLUSION-REASONS: Not measured association between iodine nutrition and thyroid function
Moradi, S. and Gohari, M. R. and Aghili, R. and Kashanian, M. and Ebrahimi, H.	Thyroid function in pregnant women: iodine deficiency after iodine enrichment program	2013	Gynecological Endocrinology	29	6	596-9	RAYYAN-EXCLUSION-REASONS: Not measured association between iodine nutrition and thyroid function
Morais, Naoes and Assis, A. S. A. and Corcino, C. M. and Saraiva, D. A. and Berbara, Tmbl and Ventura, C. D. D. and Vaisman, M. and Teixeira, Pfds	Recent recommendations from ATA guidelines to define the upper reference range for serum TSH in the first trimester match reference ranges for pregnant women in Rio de Janeiro	2018	Archives of Endocrinology & Metabolism	62	4	386-391	RAYYAN-EXCLUSION-REASONS: Not measured association between iodine nutrition and thyroid function
Moreno-Reyes, R. and Carpentier, Y. A. and Macours, P. and Gulbis, B. and Corvilain, B. and Glinoer, D. and Goldman, S.	Seasons but not ethnicity influence urinary iodine concentrations in Belgian adults	2011	European Journal of Nutrition	50	4	285-90	RAYYAN-EXCLUSION-REASONS: Not measured association between iodine nutrition and thyroid function
Moreno-Reyes, R. and Glinoer, D. and Van Oyen, H. and V and evijvere, S.	High prevalence of thyroid disorders in pregnant women in a mildly iodine-deficient country: a population-based study	2013	Journal of Clinical Endocrinology & Metabolism	98	9	3694-701	RAYYAN-EXCLUSION-REASONS: Data of association not given
Mortensen, M. E. and Birch, R. and Wong, L. Y. and Valentin-Blasini, L. and Boyle, E. B. and Caldwell, K. L. and Merrill, L. S. and Moye, J., Jr. and Blount, B. C.	Thyroid antagonists and thyroid indicators in U.S. pregnant women in the Vanguard Study of the National Children's Study	2016	Environmental Research	149		179-188	RAYYAN-EXCLUSION-REASONS: Not measured association between iodine nutrition and thyroid function
Moulopoulos, D. S. and Koutras, D. A. and Mantzos, J. and Souvatzoglou, A. and Piperingos, G. D. and Karaiskos, K. S. and Makriyannis, D. and Sfontouris, J. and Moulopoulos, S. D.	The relation of serum T4 and TSH with the urinary iodine excretion	1988	Journal of Endocrinological Investigation	11	6	437-9	RAYYAN-EXCLUSION-REASONS: Intervention with iodine supplementation or iodized salt
Moulopoulos, D. S. and Koutras, D. A. and Mantzos, J. and Souvatzoglou, A. and Piperingos, G. D. and Karaiskos, K. S. and Makriyannis, D. and Sfontouris, J. and Moulopoulos, S. D.	The relation of serum T<inf>4</inf> and TSH with the urinary iodine excretion	1988	Journal of Endocrinological Investigation	11		437-439	RAYYAN-EXCLUSION-REASONS: Duplicate
Murcia, M. and Rebagliato, M. and Iniguez, C. and Lopez-Espinosa, M. J. and Estarlich, M. and Plaza, B. and Barona-Vilar, C. and Espada, M. and Vioque, J. and Ballester, F.	Effect of iodine supplementation during pregnancy on infant neurodevelopment at 1 year of age	2011	American Journal of Epidemiology	173	7	804-12	RAYYAN-EXCLUSION-REASONS: Not measured association between iodine nutrition and thyroid function
Murillo-Llorente, M. and Fajardo-Montanana, C. and Perez-Bermejo, M. and Vila-C and el, R. and Gomez-Vela, J. and Velasco, I.	Intra-individual variability in TSH levels of healthy women during the first half of pregnancy	2017	Endocrinologia Diabetes y Nutricion	64	6	288-294	RAYYAN-EXCLUSION-REASONS: Not measured UIC or total iodine intake
Murillo-Llorente, M. T. and Fajardo-Montanana, C. and Perez-Bermejo, M.	Reference Values of Thyroid Hormones During the First Trimester of Pregnancy in Valencian Community (Spain) and Their Relationship with Iodine Intake	2020	Nutrients	12	5	15	RAYYAN-EXCLUSION-REASONS: Not measured association between iodine nutrition and thyroid function
Nagata, K. and Takasu, N. and Akamine, H. and Ohshiro, C. and Komiya, I. and Murakami, K. and Suzawa, A. and Nomura, T.	Urinary iodine and thyroid antibodies in Okinawa, Yamagata, Hyogo, and Nagano, Japan: the differences in iodine intake do not affect thyroid antibody positivity	1998	Endocrine Journal	45	6	797-803	RAYYAN-EXCLUSION-REASONS: Not measured association between iodine nutrition and thyroid function
Nazarpour S.; F. Ramezani Tehrani; M. Amiri; M. Rahmati; F. Azizi	Maternal subclinical hyperthyroidism and adverse pregnancy outcomes considering the iodine status: Tehran thyroid and pregnancy study	2022	Journal of trace elements in medicine and biology : organ of the Society for Minerals and Trace Elements (GMS)	74		127063	RAYYAN-EXCLUSION-REASONS: Duplicate article
Nazarpour, S. and Ramezani Tehrani, F. and Amiri, M. and Rahmati, M. and Azizi, F.	Maternal subclinical hyperthyroidism and adverse pregnancy outcomes considering the iodine status: Tehran thyroid and pregnancy study	2022	Journal of Trace Elements in Medicine & Biology	74		127063	RAYYAN-EXCLUSION-REASONS: Not measured association between iodine nutrition and thyroid function
Nazeri, P. and Akbarzadeh, M. and Pearce, E. N. and Hedayati, M. and Dalili, H.	Iodine Status of Preterm Infants Born in an Area of Iodine Sufficiency: Are They at Risk of Iodine Deficiency?	2022	Endocrine Practice	28	9	835-841	RAYYAN-EXCLUSION-REASONS: Specific patient group
Nazeri, P. and Mirmiran, P. and Hedayati, M. and Mehrabi, Y. and Delshad, H. and Azizi, F.	Can postpartum maternal urinary iodine be used to estimate iodine nutrition status of newborns?	2016	British Journal of Nutrition	115	7	1226-31	RAYYAN-EXCLUSION-REASONS: Not measured association between iodine nutrition and thyroid function
Ngo, D. B. and Dikassa, L. and Okitolonda, W. and Kashala, T. D. and Gervy, C. and Dumont, J. and Vanovervelt, N. and Contempre, B. and Diplock, A. T. and Peach, S. and V and erpas, J.	Selenium status in pregnant women of a rural population (Zaire) in relationship to iodine deficiency	1997	Tropical Medicine & International Health	2	6	572-81	RAYYAN-EXCLUSION-REASONS: Not measured association between iodine nutrition and thyroid function
Noahsen, P. and Rex, K. F. and Bulow Pedersen, I. and Mulvad, G. and Florian-Sorensen, H. C. and Pedersen, M. L. and Andersen, S.	Thyroid autoimmunity in Greenlandic Inuit	2022	European Thyroid Journal	11	3	27	RAYYAN-EXCLUSION-REASONS: Not measured association between iodine nutrition and thyroid function
Novosel, S. A. and Roncevic, S. and Lukinac, L. and Nothig-Hus, D. and Herman, R. and Kusic, Z.	Ultrasonographic analysis of the thyroid gland during pregnancy	2000	Acta Clinica Croatica	39		71-75	RAYYAN-EXCLUSION-REASONS: Not measured association between iodine nutrition and thyroid function
Nugroho H. ; T. G. D. Pemayun; D. Darmono; B. Rachmawati	The Iodine Status of Women of Childbearing Age in an Iodine-repleted Area: An Epidemiological Study in Sengi Village on Merapi Mountain Area	2023	Acta medica Indonesiana	55	2	142-149	RAYYAN-EXCLUSION-REASONS: Not measured association between iodine nutrition and thyroid function
Oberlin, O. and Plantin-Carrenard, E. and Rigal, O. and Wilkinson, C.	Goitre and iodine deficiency in Afghanistan: a case-control study	2006	British Journal of Nutrition	95	1	196-203	RAYYAN-EXCLUSION-REASONS: Data of association not given
Ojule, A. C. and Osotimehin, B. O.	The influence of iodine deficiency on the cognitive performance of school children in Saki, south-west Nigeria	1998	African Journal of Medicine & Medical Sciences	27	1	95-9	RAYYAN-EXCLUSION-REASONS: Not mild-to-moderate iodine deficiency
Ojule, A. C. and Osotimehin, B. O.	Maternal and neonatal thyroid status in Saki, Nigeria	1998	African Journal of Medicine & Medical Sciences	27	1	57-61	RAYYAN-EXCLUSION-REASONS: Not mild-to-moderate iodine deficiency
Ollero, M. D. and Toni, M. and Pineda, J. J. and Martinez, J. P. and Espada, M. and Anda, E.	Thyroid Function Reference Values in Healthy Iodine-Sufficient Pregnant Women and Influence of Thyroid Nodules on Thyrotropin and Free Thyroxine Values	2019	Thyroid	29	3	421-429	RAYYAN-EXCLUSION-REASONS: Not mild-to-moderate iodine deficiency
Olmedo Carrillo, P. and Santiago Fern and ez, P. and Garcia Fuentes, E. and Urena Fern and ez, T. and Gutierrez Alcantara, C. and Sanchez-Malo, C. and Gasso Campos, M. and Martinez Ramirez, M. J.	Definition of reference ranges for free T4, TSH, and thyroglobulin levels in healthy subjects of the Jaen Health District	2017	Endocrinologia Diabetes y Nutricion	64	8	417-423	RAYYAN-EXCLUSION-REASONS: Not measured association between iodine nutrition and thyroid function
Opazo M. C. ; C. Fuentes Pena; L. Mendez; D. Rojas; D. Aguayo; J. C. Oyanedel; R. Moreno-Reyes; N. Wollhk; A. M. Kalergis; C. A. Riedel	Iodine Intake Based on a Survey from a Cohort of Women at Their Third Trimester of Pregnancy from the Bosque County Chile	2023	Advances in experimental medicine and biology	1408		147-162	RAYYAN-EXCLUSION-REASONS: Not mild-to-moderate iodine deficiency
Ordookhani, A. and Pearce, E. N. and Hedayati, M. and Mirmiran, P. and Salimi, S. and Azizi, F. and Braverman, L. E.	Assessment of thyroid function and urinary and breast milk iodine concentrations in healthy newborns and their mothers in Tehran	2007	Clinical Endocrinology	67	2	175-9	RAYYAN-EXCLUSION-REASONS: Not measured association between iodine nutrition and thyroid function
Orito, Y. and Oku, H. and Kubota, S. and Amino, N. and Shimogaki, K. and Hata, M. and Manki, K. and Tanaka, Y. and Sugino, S. and Ueta, M. and Kawakita, K. and Nunotani, T. and Tatsumi, N. and Ichihara, K. and Miyauchi, A. and Miyake, M.	Thyroid function in early pregnancy in Japanese healthy women: relation to urinary iodine excretion, emesis, and fetal and child development	2009	Journal of Clinical Endocrinology & Metabolism	94	5	1683-8	RAYYAN-EXCLUSION-REASONS: Not mild-to-moderate iodine deficiency
Osei, J. and Andersson, M. and Reijden, O. V. and Dold, S. and Smuts, C. M. and Baumgartner, J.	Breast-Milk Iodine Concentrations, Iodine Status, and Thyroid Function of Breastfed Infants Aged 2-4 Months and Their Mothers Residing in a South African Township	2016	Journal of clinical research in pediatric endocrinology	8	4	381-391	RAYYAN-EXCLUSION-REASONS: Not measured association between iodine nutrition and thyroid function
Othman, S. and Phillips, D. I. and Lazarus, J. H. and Parkes, A. B. and Richards, C. and Hall, R.	Iodine metabolism in postpartum thyroiditis	1992	Thyroid	2	2	107-11	RAYYAN-EXCLUSION-REASONS: Not measured thyroid function tests
Ovadia Y. S. ; D. Gefel; Y. Toledano; S. R. Rosen; Y. Avrahami-Benyounes; L. Groisman; E. Rorman; L. Hen; S. Fytlovich; L. S. Katz; E. Y. Anteby; S. Shenhav	Does Iodine Intake Modify the Effect of Maternal Dysglycemia on Birth Weight in Mild-to-Moderate Iodine-Deficient Populations? A Mother-Newborn Prospective Cohort Study	2023	Nutrients	15	13		RAYYAN-EXCLUSION-REASONS: Not mild-to-moderate iodine deficiency
Ovadia, Y. S. and Gefel, D. and Turkot, S. and Aharoni, D. and Fytlovich, S. and Troen, A. M.	Elevated Serum Thyroglobulin and Low Iodine Intake Are Associated with Nontoxic Nodular Goiter among Adults Living near the Eastern Mediterranean Coast	2014	Journal of Thyroid Research	2014		913672	RAYYAN-EXCLUSION-REASONS: Not measured association between iodine nutrition and thyroid function
Ozkan, B. and Olgun, H. and Ceviz, N. and Polat, P. and Taysi, S. and Orbak, Z. and Kosan, C.	Assessment of goiter prevalence, iodine status and thyroid functions in school-age children of rural Yusufeli district in eastern Turkey	2004	Turkish Journal of Pediatrics	46	1	16-21	RAYYAN-EXCLUSION-REASONS: Not measured association between iodine nutrition and thyroid function
Ozzola, G. and Gianetti, E. and Tonacchera, M. and Gasbarri, L. and Montaini, C.	Iodine nutrition status, thyroid function in the first trimester of pregnancy and pregnancy progression in women residing in an area of know moderate iodine deficiency	2017	Gazzetta Medica Italiana Archivio per le Scienze Mediche	176		30-34	RAYYAN-EXCLUSION-REASONS: Not measured association between iodine nutrition and thyroid function
Pakfetrat, M. and Dabbaghmanesh, M. H. and Karimi, Z. and Rasekhi, A. and Malekmakan, L. and Hossein Nikoo, M.	Prevalence of hypothyroidism and thyroid nodule in chronic hemodialysis Iranian patients	2017	Hemodialysis International	21	1	84-89	RAYYAN-EXCLUSION-REASONS: Specific patient group
Parham, M. and Aminorroaya, A. and Amini, M.	Prevalence of palpable thyroid nodule in Isfahan, Iran, 2006: a population based study	2009	Experimental & Clinical Endocrinology & Diabetes	117	5	209-13	RAYYAN-EXCLUSION-REASONS: Not measured association between iodine nutrition and thyroid function
Park, S. and Kim, W. G. and Jeon, M. J. and Kim, M. and Oh, H. S. and Han, M. and Kim, T. Y. and Shong, Y. K. and Kim, W. B.	Serum thyroid-stimulating hormone levels and smoking status: Data from the Korean National Health and Nutrition Examination Survey VI	2018	Clinical Endocrinology	88	6	969-976	RAYYAN-EXCLUSION-REASONS: Not measured association between iodine nutrition and thyroid function
Park, S. Y. and Kim, H. I. and Oh, H. K. and Kim, T. H. and Jang, H. W. and Chung, J. H. and Shin, M. H. and Kim, S. W.	Age- and gender-specific reference intervals of TSH and free T4 in an iodine-replete area: Data from Korean National Health and Nutrition Examination Survey IV (2013-2015)	2018	PLoS ONE [Electronic Resource]	13	2	e0190738	RAYYAN-EXCLUSION-REASONS: Not measured association between iodine nutrition and thyroid function
Pearce, E. N. and Spencer, C. A. and Mestman, J. H. and Lee, R. H. and Bergoglio, L. M. and Mereshian, P. and He, X. and Leung, A. M. and Braverman, L. E.	Effect of environmental perchlorate on thyroid function in pregnant women from Cordoba, Argentina, and Los Angeles, California	2011	Endocrine Practice	17	3	412-7	RAYYAN-EXCLUSION-REASONS: Not measured association between iodine nutrition and thyroid function
Pedersen, I. B. and Laurberg, P. and Knudsen, N. and Jorgensen, T. and Perrild, H. and Ovesen, L. and Rasmussen, L. B.	An increased incidence of overt hypothyroidism after iodine fortification of salt in Denmark: a prospective population study	2007	Journal of Clinical Endocrinology & Metabolism	92	8	3122-7	RAYYAN-EXCLUSION-REASONS: Not measured UIC or total iodine intake
Pelala, N. B. and Radakrishna, V. and Kolekar, V. and Shenoy, R. D.	Maternal and neonatal iodine status in Dakshina Kannada district of Karnataka, India	2020	Sudanese Journal of Paediatrics	20	1	20-25	RAYYAN-EXCLUSION-REASONS: Not measured association between iodine nutrition and thyroid function
Petersen, M. and Knudsen, N. and Carle, A. and Andersen, S. and Jorgensen, T. and Perrild, H. and Ovesen, L. and Rasmussen, L. B. and Thuesen, B. H. and Pedersen, I. B.	Thyrotoxicosis after iodine fortification. A 21-year Danish population-based study	2018	Clinical Endocrinology	89	3	360-366	RAYYAN-EXCLUSION-REASONS: Not measured UIC or total iodine intake
Pettigrew-Porter, A. and Skeaff, S. and Gray, A. and Thomson, C. and Croxson, M.	Are pregnant women in New Zealand iodine deficient? A cross-sectional survey	2011	Australian & New Zealand Journal of Obstetrics & Gynaecology	51	5	464-7	RAYYAN-EXCLUSION-REASONS: Not measured association between iodine nutrition and thyroid function
Pleehachinda, R. and Dhebsuporn, P. and Suansilpongse, S. and Suwanik, R. and Pattanachak, C. and Tuntawiroon, M. and Pattanachak, S. and Sritongkul, N. and Boonnamsiri, V. and Triprom, N.	Urinary iodine excretion and thyroid function studies in endemic goitre in northern Thailand	1984	Journal of the Medical Association of Thailand = Chotmaihet thangphaet	67		31-35	RAYYAN-EXCLUSION-REASONS: Not mild-to-moderate iodine deficiency
Pramanik, S. and Mukhopadhyay, P. and Bhattacharjee, K. and Bhattacharjee, R. and Mukherjee, B. and Mondal, S. A. and B and hopadhay, S. and Biswas, S. and Chowdhury, S. and Ghosh, S.	Trimester-Specific Reference Intervals for Thyroid Function Parameters in Indian Pregnant Women during Final Phase of Transition to Iodine Sufficiency	2020	Indian Journal of Endocrinology and Metabolism	24	2	160-164	RAYYAN-EXCLUSION-REASONS: Not measured association between iodine nutrition and thyroid function
Pramanik, S. and Mukhopadhyay, P. and Ghosh, S.	Total T4 rise in pregnancy: a relook?	2020	Thyroid research	13		14	RAYYAN-EXCLUSION-REASONS: Not measured association between iodine nutrition and thyroid function
Prpic, M. and Franceschi, M. and Vidranski, V. and Andersson, M. and Zimmermann, M. B. and Hunziker, S. and Milosevic, M. and Kusic, Z. and Jukic, T.	Iodine Status and Thyroid Function in Lactating Women and Infants - a Survey in the Zagreb Area, Croatia	2021	Acta Clinica Croatica	60	2	259-267	RAYYAN-EXCLUSION-REASONS: Not measured association between iodine nutrition and thyroid function
Radetti, G. and Fanolla, A. and Pappalardo, L. and Gottardi, E.	Prematurity may be a risk factor for thyroid dysfunction in childhood	2007	Journal of Clinical Endocrinology & Metabolism	92	1	155-9	RAYYAN-EXCLUSION-REASONS: Not measured association between iodine nutrition and thyroid function
Rajatanavin, R.	Iodine deficiency in pregnant women and neonates in Thailand	2007	Public Health Nutrition	10	12	1602-5	RAYYAN-EXCLUSION-REASONS: Not measured association between iodine nutrition and thyroid function
Rapa, A. and Monzani, A. and Moia, S. and Vivenza, D. and Bellone, S. and Petri, A. and Teofoli, F. and Cassio, A. and Cesaretti, G. and Corrias, A. and de Sanctis, V. and Di Maio, S. and Volta, C. and Wasniewska, M. and Tato, L. and Bona, G.	Subclinical hypothyroidism in children and adolescents: a wide range of clinical, biochemical, and genetic factors involved	2009	Journal of Clinical Endocrinology & Metabolism	94	7	2414-20	RAYYAN-EXCLUSION-REASONS: Not compared to adequate status
Rasmussen, L. B. and Ovesen, L. and Bulow, I. and Jorgensen, T. and Knudsen, N. and Laurberg, P. and Perrild, H.	Relations between various measures of iodine intake and thyroid volume, thyroid nodularity, and serum thyroglobulin	2002	American Journal of Clinical Nutrition	76	5	1069-76	RAYYAN-EXCLUSION-REASONS: Not measured thyroid function tests
Rasmussen, L. B. and Schomburg, L. and Kohrle, J. and Pedersen, I. B. and Hollenbach, B. and Hog, A. and Ovesen, L. and Perrild, H. and Laurberg, P.	Selenium status, thyroid volume, and multiple nodule formation in an area with mild iodine deficiency	2011	European Journal of Endocrinology	164	4	585-90	RAYYAN-EXCLUSION-REASONS: Not measured thyroid function tests
Ratcliffe, G. E. and Lowry, A. and Mashiter, G. and Smith, M. A. and Young, A. E. and Maisey, M. N.	Thyroid hormone concentrations in Nepal: a study of potential Gurkha army recruits. The effect of changes in diet	1991	Journal of the Royal Army Medical Corps	137	1	14-21	RAYYAN-EXCLUSION-REASONS: Not measured association between iodine nutrition and thyroid function
Rauma, A. L. and Tormala, M. L. and Nenonen, M. and Hanninen, O.	Iodine status in vegans consuming a living food diet	1994	Nutrition Research	14		1789-1795	RAYYAN-EXCLUSION-REASONS: Specific patient group
Raverot, V. and Bournaud, C. and Sassolas, G. and Orgiazzi, J. and Claustrat, F. and Gaucher and , P. and Mellier, G. and Claustrat, B. and Borson-Chazot, F. and Zimmermann, M.	Pregnant French women living in the Lyon area are iodine deficient and have elevated serum thyroglobulin concentrations	2012	Thyroid	22	5	522-8	RAYYAN-EXCLUSION-REASONS: Not measured association between iodine nutrition and thyroid function
Refaat, B. and Azzeh, F.	Factors Associated with Thyroid Disorders and Iodine Adequacy in Pregnant Saudi Women	2021	Biological Trace Element Research	199	5	1715-1728	RAYYAN-EXCLUSION-REASONS: Not measured association between iodine nutrition and thyroid function
Reische, E. C. and Mannisto, T. and Purdue-Smithe, A. and Kannan, K. and Kim, U. J. and Suvanto, E. and Surcel, H. M. and Gissler, M. and Mills, J. L.	The Joint Role of Iodine Status and Thyroid Function on Risk for Preeclampsia in Finnish Women: a Population-Based Nested Case-Control Study	2021	Biological Trace Element Research	199	6	2131-2137	RAYYAN-EXCLUSION-REASONS: Not measured UIC or total iodine intake
Ren, R. and Ma, Y. and Deng, F. and Li, T. and Wang, H. and Wei, J. and Jiang, X. and He, M. and Tian, M. and Liu, D. and Chen, B. and Deng, W.	Association between serum TSH levels and metabolic components in euthyroid subjects: a nationwide population-based study	2019	Diabetes, Metabolic Syndrome and Obesity Targets and Therapy	12		1563-1569	RAYYAN-EXCLUSION-REASONS: Not measured association between iodine nutrition and thyroid function
Restini, L. A. O. and Dessordi, R. and Ferreira, S. M. S. and Magalhaes, P. K. R. and Maciel, L. M. Z. and Barbosa Junior, F. and Costa, T. M. B. and Jordao Junior, A. A. and Navarro, A. M.	Assessment of thyroid function, ioduria and oxidative stress in women in the first trimester of pregnancy	2018	Nutricion Hospitalaria	35	6	1387-1393	RAYYAN-EXCLUSION-REASONS: Not measured association between iodine nutrition and thyroid function
Rezvanfar, M. R. and Farahany, H. and Chehreiy, A. and Nemati, M. and Rostamy, S. and Karimy, E.	Urinary iodine excretion and antiperoxidase enzyme antibody in goitrous and healthy primary school children of Arak, Iran	2007	Journal of Endocrinological Investigation	30	4	274-8	RAYYAN-EXCLUSION-REASONS: Not measured association between iodine nutrition and thyroid function
Riis, J. and Andersen, S. L. and Gade, G. V. and Danielsen, M. B. and Jorgensen, M. G. and Carle, A. and Torp-Pedersen, C. and Andersen, S.	Raised mortality in old adults with a history of hyperthyroidism following iodine fortification	2022	Clinical Endocrinology	96	2	255-262	RAYYAN-EXCLUSION-REASONS: Not measured association between iodine nutrition and thyroid function
Romano, M. E. and Webster, G. M. and Vuong, A. M. and Thomas Zoeller, R. and Chen, A. and Hoofnagle, A. N. and Calafat, A. M. and Karagas, M. R. and Yolton, K. and Lanphear, B. P. and Braun, J. M.	Gestational urinary bisphenol A and maternal and newborn thyroid hormone concentrations: the HOME Study	2015	Environmental Research	138		453-60	RAYYAN-EXCLUSION-REASONS: Not compared to adequate status
Rosen, S. R. and Ovadia, Y. S. and Anteby, E. Y. and Fytlovich, S. and Aharoni, D. and Zamir, D. and Gefel, D. and Shenhav, S.	Low intake of iodized salt and iodine containing supplements among pregnant women with apparently insufficient iodine status - time to change policy?	2020	Israel Journal of Health Policy Research	9	1	9	RAYYAN-EXCLUSION-REASONS: Not measured thyroid function tests
Rostami, R. and Nourooz-Zadeh, S. and Mohammadi, A. and Khalkhali, H. R. and Ferns, G. and Nourooz-Zadeh, J.	Serum Selenium Status and Its Interrelationship with Serum Biomarkers of Thyroid Function and Antioxidant Defense in Hashimoto's Thyroiditis	2020	Antioxidants	9	11	31	RAYYAN-EXCLUSION-REASONS: Specific patient group
Ruiz Ochoa, D. and Piedra Leon, M. and Lavin Gomez, B. A. and Baamonde Calzada, C. and Garcia Unzueta, M. T. and Amado Senaris, J. A.	Influence of iodine status on maternal thyroid function during pregnancy	2017	Endocrinologia Diabetes y Nutricion	64	6	331-333	RAYYAN-EXCLUSION-REASONS: Foreign language
Sahin, E. and Elboga, U. and Kalender, E.	Regional reference values of thyroid gland volume in Turkish Adults	2015	Srpski Arhiv Za Celokupno Lekarstvo	143	3	141-5	RAYYAN-EXCLUSION-REASONS: Not measured UIC or total iodine intake
Sait, H. and Kapoor, S. and Jindal, A. and Garg, R. and Belwal, R. S. and Yadav, S. and Gupta, S. and Thelma, B. K.	Association Between Neonatal Thyroid Stimulating Hormone Status and Maternal Urinary Iodine Status	2019	Indian Pediatrics	56	6	472-475	RAYYAN-EXCLUSION-REASONS: Not measured association between iodine nutrition and thyroid function
Salarkia, N. and Azizi, F. and Kimiagar, M. and Zakeri, H. and Soheilikhah, S. and Nafarabadi, M.	Monitoring iodine following consumption of iodized salt in Tehrani inhabitants	2000	International Journal for Vitamin & Nutrition Research	70	2	65-9	RAYYAN-EXCLUSION-REASONS: Not mild-to-moderate iodine deficiency
Salarkia, N. and Hedayati, M. and Mirmiran, P. and Kimiagar, M. and Azizi, F.	Evaluation of the impact of an iodine supplementation programme on severely iodine-deficient schoolchildren with hypothyroidism	2003	Public Health Nutrition	6	6	529-33	RAYYAN-EXCLUSION-REASONS: Not measured association between iodine nutrition and thyroid function
Sanchez-Vega, J. and del Rey, F. E. and Farinas-Seijas, H. and de Escobar, G. M.	Inadequate iodine nutrition of pregnant women from Extremadura (Spain)	2008	European Journal of Endocrinology	159	4	439-45	RAYYAN-EXCLUSION-REASONS: Not measured association between iodine nutrition and thyroid function
Sareen, N. and Kapil, U. and Nambiar, V. and P and ey, R. M. and Khenduja, P.	Iodine nutritional status in Uttarakhand State, India	2016	Indian Journal of Endocrinology and Metabolism	20	2	171-6	RAYYAN-EXCLUSION-REASONS: Not measured association between iodine nutrition and thyroid function
Sathya, V. and Bupesh, G. and Vasanth, S. and Somasekar, R. and Ramadevi, K. and Vijayan and h, A.	Evaluation of urinary iodine and thyroid hormone in hypothyroidism of South Indian population	2019	Indian Journal of Public Health Research and Development	10		1591-1597	RAYYAN-EXCLUSION-REASONS: Specific patient group
Sekhri, T. and Juhi, J. A. and Wilfred, R. and Kanwar, R. S. and Sethi, J. and Bhadra, K. and Nair, S. and Singh, S.	Trimester specific reference intervals for thyroid function tests in normal Indian pregnant women	2016	Indian Journal of Endocrinology and Metabolism	20	1	101-7	RAYYAN-EXCLUSION-REASONS: Not measured association between iodine nutrition and thyroid function
Sekitani, Y. and Hayashida, N. and Takahashi, J. and Kozlovsky, A. A. and Rudnitskiy, S. and Petrova, A. and Gutevych, O. K. and Chorniy, S. A. and Yamashita, S. and Takamura, N.	Urinary iodine concentrations of pregnant women in Ukraine	2013	Clinical Chemistry & Laboratory Medicine	51	4	811-6	RAYYAN-EXCLUSION-REASONS: Not measured association between iodine nutrition and thyroid function
Sgarbi, J. A. and Kasamatsu, T. S. and Matsumura, L. K. and Maciel, R. M.	Parity is not related to autoimmune thyroid disease in a population-based study of Japanese-Brazilians	2010	Thyroid	20	10	1151-6	RAYYAN-EXCLUSION-REASONS: Not measured association between iodine nutrition and thyroid function
Shakya, P. R. and Gelal, B. and Lal Das, B. K. and Lamsal, M. and Pokharel, P. K. and Nepal, A. K. and Brodie, D. A. and Sah, G. S. and Baral, N.	Urinary iodine excretion and thyroid function status in school age children of hilly and plain regions of Eastern Nepal	2015	BMC Research Notes	8		374	RAYYAN-EXCLUSION-REASONS: Not mild-to-moderate iodine deficiency
Shan, X. and Liu, C. and Luo, X. and Zou, Y. and Huang, L. and Zhou, W. and Qin, Q. and Mao, D. and Li, M. and Yang, L.	Iodine Nutritional Status and Related Factors among Chinese School-Age Children in Three Different Areas: A Cross-Sectional Study	2021	Nutrients	13	5	22	RAYYAN-EXCLUSION-REASONS: Not compared to adequate status
Shan, Z. and Chen, L. and Lian, X. and Liu, C. and Shi, B. and Shi, L. and Tong, N. and Wang, S. and Weng, J. and Zhao, J. and Teng, X. and Yu, X. and Lai, Y. and Wang, W. and Li, C. and Mao, J. and Li, Y. and Fan, C. and Teng, W.	Iodine Status and Prevalence of Thyroid Disorders After Introduction of Mandatory Universal Salt Iodization for 16 Years in China: A Cross-Sectional Study in 10 Cities	2016	Thyroid	26	8	1125-30	RAYYAN-EXCLUSION-REASONS: Not mild-to-moderate iodine deficiency
Shan, Z.; Li, Y.; Wang, H.; Teng, D.; Teng, X.; Chong, W.; Shi, X.; Li, J.; Guo, J.; Lou, Z.; Fan, C.; Ding, S.; He, L.; Liu, H.; Pearce, E. N.; Teng, W.;	Changing Iodine Status and the Incidence of Thyroid Disease in Mainland China: A Prospective 20-Year Follow-Up Study	2023	Thyroid	33	7	858-866	RAYYAN-EXCLUSION-REASONS: Not measured association between iodine nutrition and thyroid function
Shawky, R. and Hamza, R. and El Kabbany, Z. and El Danasoury, A. and El Kholy, M.	Prevalence of iodine deficiency among school children in Cairo	2007	Rivista Italiana di Medicina dell'Adolescenza	5		37-42	RAYYAN-EXCLUSION-REASONS: Not compared to adequate status
Shenhav S. ; C. Benbassat; D. Gefel; S. Zangen; S. R. Rosen; Y. Avrahami-Benyounes; S. Almashanu; L. Groisman; E. Rorman; S. Fytlovich; E. Y. Anteby; Y. S. Ovadia	Can Mild-to-Moderate Iodine Deficiency during Pregnancy Alter Thyroid Function? Lessons from a Mother-Newborn Cohort	2022	Nutrients	14	24		RAYYAN-EXCLUSION-REASONS: Not compared to adequate status
Shi, L. and Shi, Z. and Zhang, J. and Ma, Q. and Kong, D. and Yang, L. and Tan, Y.	The measurement and application of TSH-IRMA levels among different age groups in areas with iodine deficiency disorders	1995	Chinese Medical Sciences Journal	10	1	45015	RAYYAN-EXCLUSION-REASONS: Not measured association between iodine nutrition and thyroid function
Shrestha, U. and Gautam, N. and Agrawal, K. K. and Jha, A. C. and Jayan, A.	Iodine Status among Subclinical and Overt Hypothyroid Patients by Urinary Iodine Assay: A Case-Control Study	2017	Indian Journal of Endocrinology and Metabolism	21	5	719-723	RAYYAN-EXCLUSION-REASONS: Specific patient group
Sigurd, L. B.	Determinants of TSH change in a community-based cohort	2016	Danish Medical Journal	63	1	B5196	RAYYAN-EXCLUSION-REASONS: Wrong study design or publication type
Simsek, E. and Karabay, M. and Kocabay, K.	Neonatal screening for congenital hypothyroidism in West Black Sea area, Turkey	2005	International Journal of Clinical Practice	59	3	336-41	RAYYAN-EXCLUSION-REASONS: Not measured association between iodine nutrition and thyroid function
Simsek, E. and Karabay, M. and Safak, A. and Kocabay, K.	Congenital hypothyroidism and iodine status in Turkey: a comparison between the data obtained from an epidemiological study in school-aged children and neonatal screening for congenital hypothyroidism in Turkey	2003	Pediatric Endocrinology Reviews	1		155-61	RAYYAN-EXCLUSION-REASONS: Not measured association between iodine nutrition and thyroid function
Simsek, E. and Safak, A. and Yavuz, O. and Aras, S. and Dogan, S. and Kocabay, K.	Sensitivity of iodine deficiency indicators and iodine status in Turkey	2003	Journal of Pediatric Endocrinology & Metabolism	16	2	197-202	RAYYAN-EXCLUSION-REASONS: Not mild-to-moderate iodine deficiency
Singh, P. N. and Ahmad, J.	Goiter in rural area of Aligarh district	2002	Indian Journal of Physiology & Pharmacology	46	1	102-6	RAYYAN-EXCLUSION-REASONS: Not measured association between iodine nutrition and thyroid function
Siro S. S. ; L. Zandberg; J. Ngounda; A. Wise; E. A. Symington; L. Malan; C. M. Smuts; J. Baumgartner	Iodine status of pregnant women living in urban Johannesburg, South Africa	2022	Maternal & child nutrition	18	1	e13236	RAYYAN-EXCLUSION-REASONS: Duplicate article
Siro, S. S. and Z and berg, L. and Ngounda, J. and Wise, A. and Symington, E. A. and Malan, L. and Smuts, C. M. and Baumgartner, J.	Iodine status of pregnant women living in urban Johannesburg, South Africa	2022	Maternal & Child Nutrition	18	1	e13236	RAYYAN-EXCLUSION-REASONS: Not measured association between iodine nutrition and thyroid function
Skeaff, S. A. and Lonsdale-Cooper, E.	Mandatory fortification of bread with iodised salt modestly improves iodine status in schoolchildren	2013	British Journal of Nutrition	109	6	1109-13	RAYYAN-EXCLUSION-REASONS: Not measured association between iodine nutrition and thyroid function
Skeaff, S. A. and Pettigrew-Porter, A. S. and Mulrine, H. M.	Low iodine intakes cause mild-moderate iodine deficiency in New Zealand pregnant women	2010	Journal of paediatrics and child health	46		86â€	RAYYAN-EXCLUSION-REASONS: Wrong study design or publication type
Sletner, L. and Jenum, A. K. and Qvigstad, E. and Hammerstad, S. S.	Thyroid Function During Pregnancy in A Multiethnic Population in Norway	2021	Journal of the Endocrine Society	5	7	bvab078	RAYYAN-EXCLUSION-REASONS: Not measured association between iodine nutrition and thyroid function
Smyth, P. P.	Variation in iodine handling during normal pregnancy	1999	Thyroid	9	7	637-42	RAYYAN-EXCLUSION-REASONS: Not measured thyroid function tests
Soares, R. and Vanacor, R. and Manica, D. and Dorneles, L. B. and Resende, V. L. and Bertoluci, M. C. and Furlanetto, T. W.	Thyroid volume is associated with family history of thyroid disease in pregnant women with adequate iodine intake: a cross-sectional study in southern Brazil	2008	Journal of Endocrinological Investigation	31	7	614-7	RAYYAN-EXCLUSION-REASONS: Not mild-to-moderate iodine deficiency
Somporn R.; C. Lapinee; C. Umponstira; R. Weterings; S. Chaiwong	Iodine Status in Pregnant Women Having Urinary Fluoride in Contaminated Areas: A Case Study of Phayao Province	2023	Journal of environmental and public health	2023		3677359	RAYYAN-EXCLUSION-REASONS: Specific patient group
Song, B. and Zuo, Z. and Tan, J. and Guo, J. and Teng, W. and Lu, Y. and Liu, C.	Association of thyroid nodules with adiposity: a community-based cross-sectional study in China	2018	BMC Endocrine Disorders	18	1	3	RAYYAN-EXCLUSION-REASONS: Not measured association between iodine nutrition and thyroid function
Song, J. and Zou, S. R. and Guo, C. Y. and Zang, J. J. and Zhu, Z. N. and Mi, M. and Huang, C. H. and Yu, H. T. and Lu, X. and Ruan, Y. and Wu, F.	Prevalence of Thyroid Nodules and Its Relationship with Iodine Status in Shanghai: a Population-based Study	2016	Biomedical & Environmental Sciences	29	6	398-407	RAYYAN-EXCLUSION-REASONS: Not measured thyroid function tests
Sonowal T. ; J. Sarmah; P. K. Sarma; M. Deka	Iodine Status, Thyroid Disorder and Feto-Maternal Outcome among the Tribal Pregnant Women of Eastern Himalayas	2023	Indian journal of endocrinology and metabolism	27	1	66-72	RAYYAN-EXCLUSION-REASONS: Not measured association between iodine nutrition and thyroid function
Soriguer, F. and Millon, M. C. and Munoz, R. and Mancha, I. and Lopez Siguero, J. P. and Martinez Aedo, M. J. and Gomez-Huelga, R. and Garriga, M. J. and Rojo-Martinez, G. and Esteva, I. and Tinahones, F. J.	The auditory threshold in a school-age population is related to iodine intake and thyroid function	2000	Thyroid	10	11	991-9	RAYYAN-EXCLUSION-REASONS: Not measured thyroid function tests
Spina V.; E. Baldini; S. Cardarelli; C. Oliva; S. Venarubea; F. Faraoni; G. Pastore; R. Tittoni; A. Musella; A. Squarcella; E. Lori; E. Renzi; R. Feroci; F. Mastrodonato; F. Ciferri; C. Virili; M. Centanni; C. Fabiani; R. Rago; M. C. Schiavi; P. Palazzetti; E. D'Armiento; V. Cantisani; S. Sorrenti; S. Ulisse	Iodized Salt May Not Be Sufficient to Guarantee an Adequate Iodine Intake in Pregnant Women	2023	Nutrients	15	19		RAYYAN-EXCLUSION-REASONS: Not measured association between iodine nutrition and thyroid function
Stagnaro-Green, A. and Dogo-Isonaige, E. and Pearce, E. N. and Spencer, C. and Gaba, N. D.	Marginal Iodine Status and High Rate of Subclinical Hypothyroidism in Washington DC Women Planning Conception	2015	Thyroid	25	10	1151-4	RAYYAN-EXCLUSION-REASONS: Not measured association between iodine nutrition and thyroid function
Steinmaus, C. and Miller, M. D. and Cushing, L. and Blount, B. C. and Smith, A. H.	Combined effects of perchlorate, thiocyanate, and iodine on thyroid function in the National Health and Nutrition Examination Survey 2007-08	2013	Environmental Research	123		17-24	RAYYAN-EXCLUSION-REASONS: Not compared to adequate status
Stichel, H. and l'Allem and , D. and Gruters, A.	Thyroid function and obesity in children and adolescents	2000	Hormone Research	54	1	45183	RAYYAN-EXCLUSION-REASONS: Specific patient group
Stinca, S. and Andersson, M. and Herter-Aeberli, I. and Chabaa, L. and Cherkaoui, M. and El Ansari, N. and Aboussad, A. and Weibel, S. and Zimmermann, M. B.	Moderate-to-Severe Iodine Deficiency in the "First 1000 Days" Causes More Thyroid Hypofunction in Infants Than in Pregnant or Lactating Women	2017	Journal of Nutrition	147	4	589-595	RAYYAN-EXCLUSION-REASONS: Not measured association between iodine nutrition and thyroid function
Stuckey, B. G. and Kent, G. N. and Allen, J. R. and Ward, L. C. and Brown, S. J. and Walsh, J. P.	Low urinary iodine postpartum is associated with hypothyroid postpartum thyroid dysfunction and predicts long-term hypothyroidism	2011	Clinical Endocrinology	74	5	631-5	RAYYAN-EXCLUSION-REASONS: Not mild-to-moderate iodine deficiency
Su, X. and Li, M. and Liu, L. and Shen, H. and Kelly, P. J. and Wang, Y. and Chen, Z. and Wang, J. and Li, W. and Chen, H. and Xiao, B. and Han, Y. and Liu, S. and Liu, P.	Assessment of thyroid function in children, adults and pregnant and lactating women after long-term salt iodisation measurements	2018	British Journal of Nutrition	119	11	1245-1253	RAYYAN-EXCLUSION-REASONS: Not mild-to-moderate iodine deficiency
Suesirisawad, C. and Panamonta, O. and Kiatchoosakun, P. and Jirapradittha, J. and Buppasiri, P. and Thinkhamrop, J.	Correlation between maternal and neonatal urine iodine with thyroid-stimulating hormone (TSH) levels in Srinagarind Hospital, Khon Kaen, Thailand	2013	Asian Biomedicine	7		847-853	RAYYAN-EXCLUSION-REASONS: Not measured association between iodine nutrition and thyroid function
Sun, H. and Wang, H. and Lian, X. and Liu, C. and Shi, B. and Shi, L. and Tong, N. and Wang, S. and Weng, J. and Zhao, J. and Zhang, J. and Zheng, J. and Hu, X. and Tu, Y. and Yu, L. and Shan, Z. and Teng, W. and Chen, L.	Association between Urinary Iodine Concentration and Thyroid Nodules in Adults: A Cross-Sectional Study in China	2020	BioMed Research International	2020		4138657	RAYYAN-EXCLUSION-REASONS: Not measured association between iodine nutrition and thyroid function
Sun, J. and Teng, D. and Li, C. and Peng, S. and Mao, J. and Wang, W. and Xie, X. and Fan, C. and Li, C. and Meng, T. and Zhang, S. and Du, J. and Gao, Z. and Shan, Z. and Teng, W.	Association between iodine intake and thyroid autoantibodies: a cross-sectional study of 7073 early pregnant women in an iodine-adequate region	2020	Journal of Endocrinological Investigation	43	1	43-51	RAYYAN-EXCLUSION-REASONS: Not measured thyroid function tests
Sun, Y. and Teng, D. and Zhao, L. and Shi, X. and Li, Y. and Shan, Z. and Teng, W.	Iodine deficiency is associated with increased thyroid hormone sensitivity in individuals with elevated TSH	2022	European Thyroid Journal	11	3	11	RAYYAN-EXCLUSION-REASONS: Specific patient group
Svinaryov, M. and Aranovich, V.	Iodine deficiency disorders in the Saratov province in Russia	2003	Journal of Endocrinological Investigation	26	2	45185	RAYYAN-EXCLUSION-REASONS: Not mild-to-moderate iodine deficiency
Syeda Farha, S. and Behl, A. and Davalangi, V. and Urooj, A.	Comparison of median urinary iodine concentration as an indicator of iodine status among pregnant and altered thyroid function women-a pilot study	2020	Indian Journal of Public Health Research and Development	11		142-149	RAYYAN-EXCLUSION-REASONS: Not measured thyroid function tests
Szabolcs, I. and Podoba, J. and Feldkamp, J. and Dohan, O. and Farkas, I. and Sajgo, M. and Takats, K. I. and Goth, M. and Kovacs, L. and Kressinszky, K. and Hnilica, P. and Szilagyi, G.	Comparative screening for thyroid disorders in old age in areas of iodine deficiency, long-term iodine prophylaxis and abundant iodine intake	1997	Clinical Endocrinology	47	1	87-92	RAYYAN-EXCLUSION-REASONS: Not measured UIC or total iodine intake
Szybinski, Z. and Walas, S. and Zagrodzki, P. and Sokolowski, G. and Golkowski, F. and Mrowiec, H.	Iodine, selenium, and other trace elements in urine of pregnant women	2010	Biological Trace Element Research	138	1	28-41	RAYYAN-EXCLUSION-REASONS: Not measured association between iodine nutrition and thyroid function
Szybinski, Z. and Zarnecki, A.	Prevalence of goiter, iodine deficiency and iodine prophylaxis in Poland. The results of a nationwide study	1993	Endokrynologia Polska	44	3	373-88	RAYYAN-EXCLUSION-REASONS: Not measured thyroid function tests
Takahashi, T. and Fujimori, K. and Simon, S. L. and Bechtner, G. and Edwards, R. and Trott, K. R.	Thyroid nodules, thyroid function and dietary iodine in the Marshall islands	1999	International Journal of Epidemiology	28	4	742-9	RAYYAN-EXCLUSION-REASONS: Not measured association between iodine nutrition and thyroid function
Tamang, B. and Khatiwada, S. and Gelal, B. and Shrestha, S. and Mehta, K. D. and Baral, N. and Shah, G. S. and Lamsal, M.	Association of antithyroglobulin antibody with iodine nutrition and thyroid dysfunction in Nepalese children	2019	Thyroid research	12		6	RAYYAN-EXCLUSION-REASONS: Not mild-to-moderate iodine deficiency
Tayier R. ; C. Wang; P. Ma; Y. Yuan; Y. Zhang; S. Wu; L. Zhang	Iodine Nutritional Status of Pregnant Women After 14 Years of Lipiodol Supplementation: a Cross-Sectional Study in Historically Iodine-Deficient Areas of China	2023	Biological trace element research	201	1	14-22	RAYYAN-EXCLUSION-REASONS: Not mild-to-moderate iodine deficiency
Tayier, R. and Wang, C. and Ma, P. and Yuan, Y. and Zhang, Y. and Wu, S. and Zhang, L.	Iodine Nutritional Status of Pregnant Women After 14 Years of Lipiodol Supplementation: a Cross-Sectional Study in Historically Iodine-Deficient Areas of China	2022	Biological Trace Element Research	23		23	RAYYAN-EXCLUSION-REASONS: Not measured association between iodine nutrition and thyroid function
Tellez, R. T. and Chacon, P. M. and Abarca, C. R. and Blount, B. C. and Van L and ingham, C. B. and Crump, K. S. and Gibbs, J. P.	Long-term environmental exposure to perchlorate through drinking water and thyroid function during pregnancy and the neonatal period	2005	Thyroid	15		963-975	RAYYAN-EXCLUSION-REASONS: Not measured association between iodine nutrition and thyroid function
Teng, D. and Yang, W. and Shi, X. and Li, Y. and Ba, J. and Chen, B. and Du, J. and He, L. and Lai, X. and Li, Y. and Chi, H. and Liao, E. and Liu, C. and Liu, L. and Qin, G. and Qin, Y. and Quan, H. and Shi, B. and Sun, H. and Tang, X. and Tong, N. and Wang, G. and Zhang, J. A. and Wang, Y. and Xue, Y. and Yan, L. and Yang, J. and Yang, L. and Yao, Y. and Ye, Z. and Zhang, Q. and Zhang, L. and Z…	An Inverse Relationship Between Iodine Intake and Thyroid Antibodies: A National Cross-Sectional Survey in Mainland China	2020	Thyroid	30	11	1656-1665	RAYYAN-EXCLUSION-REASONS: Not measured thyroid function tests
Teng, W. and Shan, Z. and Teng, X. and Guan, H. and Li, Y. and Teng, D. and Jin, Y. and Yu, X. and Fan, C. and Chong, W. and Yang, F. and Dai, H. and Yu, Y. and Li, J. and Chen, Y. and Zhao, D. and Shi, X. and Hu, F. and Mao, J. and Gu, X. and Yang, R. and Tong, Y. and Wang, W. and Gao, T. and Li, C.	Effect of iodine intake on thyroid diseases in China	2006	New England Journal of Medicine	354	26	2783-93	RAYYAN-EXCLUSION-REASONS: Data of association not given
Teng, X. and Hu, F. and Teng, W. and Wang, H. and Shong, S. and Shan, Z. and Jin, Y. and Guan, H. and Yang, F. and Gao, T. and Wang, W. and Shi, X. and Teng, D.	The study of thyroid diseases in a community not using iodized salt	2002	Chung-Hua Yu Fang i Hsueh Tsa Chih [Chinese Journal of Preventive Medicine]	36	3	176-9	RAYYAN-EXCLUSION-REASONS: Foreign language
Teng, X. and Shan, Z. and Chen, Y. and Lai, Y. and Yu, J. and Shan, L. and Bai, X. and Li, Y. and Li, N. and Li, Z. and Wang, S. and Xing, Q. and Xue, H. and Zhu, L. and Hou, X. and Fan, C. and Teng, W.	More than adequate iodine intake may increase subclinical hypothyroidism and autoimmune thyroiditis: a cross-sectional study based on two Chinese communities with different iodine intake levels	2011	European Journal of Endocrinology	164	6	943-50	RAYYAN-EXCLUSION-REASONS: Not measured UIC or total iodine intake
Teng, X. and Shan, Z. and Li, C. and Yu, X. and Mao, J. and Wang, W. and Xie, X. and Du, J. and Zhang, S. and Gao, Z. and Zhang, X. and Li, L. and Fan, C. and Teng, W.	Iron Deficiency May Predict Greater Risk for Hypothyroxinemia: A Retrospective Cohort Study of Pregnant Women in China	2018	Thyroid	28	8	968-975	RAYYAN-EXCLUSION-REASONS: Not measured association between iodine nutrition and thyroid function
Teng, X. and Shi, X. and Shan, Z. and Jin, Y. and Guan, H. and Li, Y. and Yang, F. and Wang, W. and Tong, Y. and Teng, W.	Safe range of iodine intake levels: a comparative study of thyroid diseases in three women population cohorts with slightly different iodine intake levels	2008	Biological Trace Element Research	121	1	23-30	RAYYAN-EXCLUSION-REASONS: Not compared to adequate status
Thomson, C. D. and Colls, A. J. and Conaglen, J. V. and Macormack, M. and Stiles, M. and Mann, J.	Iodine status of New Zealand residents as assessed by urinary iodide excretion and thyroid hormones	1997	British Journal of Nutrition	78	6	901-12	RAYYAN-EXCLUSION-REASONS: Not measured association between iodine nutrition and thyroid function
Thomson, C. D. and Woodruffe, S. and Colls, A. J. and Joseph, J. and Doyle, T. C.	Urinary iodine and thyroid status of New Zealand residents	2001	European Journal of Clinical Nutrition	55	5	387-92	RAYYAN-EXCLUSION-REASONS: Not compared to adequate status
Threapleton, D. E. and Waiblinger, D. and Snart, C. J. P. and Taylor, E. and Keeble, C. and Ashraf, S. and Bi, S. and Ajjan, R. and Azad, R. and Hancock, N. and Mason, D. and Reid, S. and Cromie, K. J. and Alwan, N. A. and Zimmermann, M. and Stewart, P. M. and Simpson, N. A. B. and Wright, J. and Cade, J. E. and Hardie, L. J. and Greenwood, D. C.	Prenatal and Postpartum Maternal Iodide Intake from Diet and Supplements, Urinary Iodine and Thyroid Hormone Concentrations in a Region of the United Kingdom with Mild-to-Moderate Iodine Deficiency	2021	Nutrients	13	1	14	RAYYAN-EXCLUSION-REASONS: Data of association not given
Tian, C. and Bu, Y. and Ji, C. and Shi, M. and Zhang, L. and Kong, D. and Dong, X. and Liu, Y.	Iodine Nutrition and the Prevalence Status of Thyroid Nodules in the Population: a Cross-sectional Survey in Heilongjiang Province, China	2021	Biological Trace Element Research	199	9	3181-3189	RAYYAN-EXCLUSION-REASONS: Not measured association between iodine nutrition and thyroid function
Tibeb, H. N. and Aboye, C. and Gebre, P. and Hailegiorgis, B.	Patterns of goitre in Sidama Awraja in Ethiopia and its relationship to piped water supply	1993	East African Medical Journal	70	3	163-7	RAYYAN-EXCLUSION-REASONS: Not measured association between iodine nutrition and thyroid function
Tiwari, B. D. and Godbole, M. M. and Chattopadhyay, N. and M and al, A. and Mithal, A.	Learning disabilities and poor motivation to achieve due to prolonged iodine deficiency	1996	American Journal of Clinical Nutrition	63	5	782-6	RAYYAN-EXCLUSION-REASONS: Not measured thyroid function tests
Tomimori, E. and Pedrinola, F. and Cavaliere, H. and Knobel, M. and Medeiros-Neto, G.	Prevalence of incidental thyroid disease in a relatively low iodine intake area	1995	Thyroid	5	4	273-6	RAYYAN-EXCLUSION-REASONS: Not measured association between iodine nutrition and thyroid function
Travers, C. A. and Guttikonda, K. and Norton, C. A. and Lewis, P. R. and Mollart, L. J. and Wiley, V. and Wilcken, B. and Eastman, C. J. and Boyages, S. C.	Iodine status in pregnant women and their newborns: are our babies at risk of iodine deficiency?	2006	Medical Journal of Australia	184	12	617-20	RAYYAN-EXCLUSION-REASONS: Not measured association between iodine nutrition and thyroid function
Trumpff, C. and De Schepper, J. and V and erfaeillie, J. and Vercruysse, N. and Van Oyen, H. and Moreno-Reyes, R. and Tafforeau, J. and V and evijvere, S.	Neonatal thyroid-stimulating hormone concentration and psychomotor development at preschool age	2016	Archives of Disease in Childhood	101	12	1100-1106	RAYYAN-EXCLUSION-REASONS: Not measured association between iodine nutrition and thyroid function
Tsatsoulis, A. and Johnson, E. O. and Andricula, M. and Kalogera, C. and Svarna, E. and Spyroy, P. and Seferiadis, K. and Tsolas, O.	Thyroid autoimmunity is associated with higher urinary iodine concentrations in an iodine-deficient area of Northwestern Greece	1999	Thyroid	9	3	279-83	RAYYAN-EXCLUSION-REASONS: Not compared to adequate status
Tuccilli, C. and Baldini, E. and Truppa, E. and D'Auria, B. and De Quattro, D. and Cacciola, G. and Aceti, T. and Cirillo, G. and Faiola, A. and Indigeno, P. and D'Aliesio, L. and Gazzellone, F. and Bononi, M. and D'Armiento, E. and Carbotta, G. and Pironi, D. and Catania, A. and Sorrenti, S. and Ulisse, S.	Iodine deficiency in pregnancy: Still a health issue for the women of Cassino city, Italy	2018	Nutrition	50		60-65	RAYYAN-EXCLUSION-REASONS: Not measured association between iodine nutrition and thyroid function
Tyagi S.	Assessment of iodine deficiency disorders among pregnant women residing in an urban slum of west Delhi	2022	Human Nutrition and Metabolism	30		200172	RAYYAN-EXCLUSION-REASONS: Not measured association between iodine nutrition and thyroid function
Ulu, H. and Marakoglu, K. and Akyurek, F. and Kizmaz, M.	Evaluation of Urinary Iodine Levels and Thyroid Function Tests in Pregnant Women and Their Infants	2017	Acta Endocrinologica	13	1	47-52	RAYYAN-EXCLUSION-REASONS: Not mild-to-moderate iodine deficiency
Usha Menon, V. and Sundaram, K. R. and Unnikrishnan, A. G. and Jayakumar, R. V. and Nair, V. and Kumar, H.	High prevalence of undetected thyroid disorders in an iodine sufficient adult south Indian population	2009	Journal of the Indian Medical Association	107	2	72-7	RAYYAN-EXCLUSION-REASONS: Not mild-to-moderate iodine deficiency
Uzun, H. and Gozkaya, S. and Yesildal, N. and Okur, M. and Arslanoglu, I. and Kocabay, K. and Senses, D. A.	The prevalence of goiter and hypothyroidism among school children 6 years after introduction of a mandatory salt iodination program in a severely iodine-deficient area of the West Black Sea region of Turkey	2014	Journal of Tropical Pediatrics	60	4	318-21	RAYYAN-EXCLUSION-REASONS: Not measured association between iodine nutrition and thyroid function
Valdes, S. and Maldonado-Araque, C. and Lago-Sampedro, A. and Lillo, J. A. and Garcia-Fuentes, E. and Perez-Valero, V. and Gutierrez-Repiso, C. and Ocon-Sanchez, P. and Goday, A. and Urrutia, I. and Pelaez, L. and Calle-Pascual, A. and Bordiu, E. and Castano, L. and Castell, C. and Delgado, E. and Menendez, E. and Franch, J. and Gaztambide, S. and Girbes, J. and Ortega, E. and Lopez-Alba, A. and …	Population-Based National Prevalence of Thyroid Dysfunction in Spain and Associated Factors: Di@bet.es Study	2017	Thyroid	27	2	156-166	RAYYAN-EXCLUSION-REASONS: Not compared to adequate status
van de Ven, A. C. and Netea-Maier, R. T. and Ross, H. A. and van Herwaarden, T. A. and Holewijn, S. and de Graaf, J. and Kiemeney, B. L. and van Tienoven, D. and Wetzels, J. F. and Smit, J. W. and Sweep, F. C. and Hermus, A. R. and den Heijer, M.	Longitudinal trends in thyroid function in relation to iodine intake: ongoing changes of thyroid function despite adequate current iodine status	2014	European Journal of Endocrinology	170	1	49-54	RAYYAN-EXCLUSION-REASONS: Not mild-to-moderate iodine deficiency
van Mil, N. H. and Tiemeier, H. and Bongers-Schokking, J. J. and Ghassabian, A. and Hofman, A. and Hooijkaas, H. and Jaddoe, V. W. and de Muinck Keizer-Schrama, S. M. and Steegers, E. A. and Visser, T. J. and Visser, W. and Ross, H. A. and Verhulst, F. C. and de Rijke, Y. B. and Steegers-Theunissen, R. P.	Low urinary iodine excretion during early pregnancy is associated with alterations in executive functioning in children	2012	Journal of Nutrition	142	12	2167-74	RAYYAN-EXCLUSION-REASONS: Not mild-to-moderate iodine deficiency
Vargas-Uricoechea H. ; A. Mera-Mamian; B. Bastidas-Sanchez; M. Pinzon-Fernandez; J. Murillo-Palacios; L. Ramirez-Bejarano	Population Status of Iodine and Its Potential Effects on Thyroid Function and Autoimmunity in Southwestern Colombia	2022	Journal of clinical medicine research	14	3	126-135	RAYYAN-EXCLUSION-REASONS: Duplicate article
Vejbjerg, P. and Knudsen, N. and Perrild, H. and Laurberg, P. and Carle, A. and Pedersen, I. B. and Rasmussen, L. B. and Ovesen, L. and Jorgensen, T.	Lower prevalence of mild hyperthyroidism related to a higher iodine intake in the population: prospective study of a mandatory iodization programme	2009	Clinical Endocrinology	71	3	440-5	RAYYAN-EXCLUSION-REASONS: Not compared to adequate status
Velasco, I. and Martin, J. and Gallego, M. and Gutierrez-Repiso, C. and Santiago, P. and Lopez-Siguero, J. P. and Mesa, E. G. and Peral, J. H. and Perez, V. and Garcia-Fuentes, E. and Soriguer, F.	Maternal-fetal thyroid function at the time of birth and its relation with iodine intake	2013	Thyroid	23	12	1619-26	RAYYAN-EXCLUSION-REASONS: Not mild-to-moderate iodine deficiency
Velasco, I. and Sanchez-Gila, M. and Manzanares, S. and Taylor, P. and Garcia-Fuentes, E.	Iodine Status, Thyroid Function, and Birthweight: A Complex Relationship in High-Risk Pregnancies	2020	Journal of Clinical Medicine	9	1	8	RAYYAN-EXCLUSION-REASONS: Not measured association between iodine nutrition and thyroid function
Verburg, F. A. and Grelle, I. and Tatschner, K. and Reiners, C. and Luster, M.	Prevalence of thyroid disorders in elderly people in Germany. A screening study in a country with endemic goitre	2017	Nuclear-Medizin	56	1	41518	RAYYAN-EXCLUSION-REASONS: Not mild-to-moderate iodine deficiency
Vermiglio, F. and Lo Presti, V. P. and Castagna, M. G. and Violi, M. A. and Moleti, M. and Finocchiaro, M. D. and Mattina, F. and Artemisia, A. and Trimarchi, F.	Increased risk of maternal thyroid failure with pregnancy progression in an iodine deficient area with major iodine deficiency disorders	1999	Thyroid	9	1	19-24	RAYYAN-EXCLUSION-REASONS: Not measured association between iodine nutrition and thyroid function
Vila, L. and Donnay, S. and Arena, J. and Arrizabalaga, J. J. and Pineda, J. and Garcia-Fuentes, E. and Garcia-Rey, C. and Marin, J. L. and Serra-Prat, M. and Velasco, I. and Lopez-Guzman, A. and Luengo, L. M. and Villar, A. and Munoz, Z. and B and res, O. and Guerrero, E. and Munoz, J. A. and Moll, G. and Vich, F. and Menendez, E. and Riestra, M. and Torres, Y. and Beato-Vibora, P. and Aguirre, …	Iodine status and thyroid function among Spanish schoolchildren aged 6-7 years: the Tirokid study	2016	British Journal of Nutrition	115	9	1623-31	RAYYAN-EXCLUSION-REASONS: Not mild-to-moderate iodine deficiency
Virmani, A. and Menon, P. S. and Karmarkar, M. G. and Gopinath, P. G. and Padhy, A. K.	Profile of thyroid disorders in a referral centre in north India	1989	Indian Pediatrics	26	3	265-9	RAYYAN-EXCLUSION-REASONS: Specific patient group
Volzke, H. and Ittermann, T. and Albers, M. and Friedrich, N. and Nauck, M. and Below, H. and Kramer, A.	Five-year change in morphological and functional alterations of the thyroid gland: the Study of Health in Pomerania	2012	Thyroid	22	7	737-46	RAYYAN-EXCLUSION-REASONS: Not mild-to-moderate iodine deficiency
Volzke, H. and Ludemann, J. and Robinson, D. M. and Spieker, K. W. and Schwahn, C. and Kramer, A. and John, U. and Meng, W.	The prevalence of undiagnosed thyroid disorders in a previously iodine-deficient area	2003	Thyroid	13	8	803-10	RAYYAN-EXCLUSION-REASONS: Not measured association between iodine nutrition and thyroid function
von Oettingen, J. E. and Brathwaite, T. D. and Carpenter, C. and Bonnell, R. and He, X. and Braverman, L. E. and Pearce, E. N. and Larco, P. and Larco, N. C. and Jean-Baptiste, E. and Brown, R. S.	Population Survey of Iodine Deficiency and Environmental Disruptors of Thyroid Function in Young Children in Haiti	2017	Journal of Clinical Endocrinology & Metabolism	102	2	644-651	RAYYAN-EXCLUSION-REASONS: Not measured association between iodine nutrition and thyroid function
Vucinic, M. and Kusec, V. and Dundovic, S. and Ille, J. and Dumic, M.	The effect of 17 years of increased salt iodization on the prevalence and nature of goiter in Croatian schoolchildren	2018	Journal of Pediatric Endocrinology & Metabolism	31	9	995-1000	RAYYAN-EXCLUSION-REASONS: Not measured UIC or total iodine intake
Walker, J. A. and Illions, E. H. and Huddleston, J. F. and Smallridge, R. C.	Racial comparisons of thyroid function and autoimmunity during pregnancy and the postpartum period	2005	Obstetrics & Gynecology	106	6	1365-71	RAYYAN-EXCLUSION-REASONS: Not measured UIC or total iodine intake
Wan, S. and Qu, M. and Wu, H. and Ren, B. and Jiang, W. and Wang, X. and Liu, L. and Shen, H.	Autoimmune thyroid diseases after 25 years of universal salt iodisation: an epidemiological study of Chinese adults in areas with different water iodine levels	2020	British Journal of Nutrition	124	8	853-864	RAYYAN-EXCLUSION-REASONS: Not compared to adequate status
Wang H. ; Y. Jiang; J. Song; H. Liang; Y. Liu; J. Huang; P. Yin; D. Wu; H. Zhang; X. Liu; D. Zhou; W. Wei; L. Lei; J. Peng; J. Zhang	The risk of perchlorate and iodine on the incidence of thyroid tumors and nodular goiter: a case-control study in southeastern China	2022	Environmental health : a global access science source	21	1	4	RAYYAN-EXCLUSION-REASONS: Duplicate article
Wang M. ; X. Lu; X. Zheng; J. Liu	The relationship between dietary inflammatory index values and thyroid function in the US adult population: An analysis of the NHANES 2007-2012 cohort	2023	Immunity, inflammation and disease	11	9	e1016	RAYYAN-EXCLUSION-REASONS: Not measured association between iodine nutrition and thyroid function
Wang T. ; Y. Liu; Q. Kong; X. Cao; Y. Liu; S. Xia; T. Zheng; L. Yu	Effect of Moderate-to-Severe Iodine Deficiency in Early Pregnancy on Subclinical Hypothyroidism: A Longitudinal Study in an Iodine-Sufficient Region in China	2022	Frontiers in nutrition	9		839651	RAYYAN-EXCLUSION-REASONS: Duplicate article
Wang, D. and Wan, S. and Liu, P. and Meng, F. and Zhang, X. and Ren, B. and Qu, M. and Wu, H. and Shen, H. and Liu, L.	Relationship between excess iodine, thyroid function, blood pressure, and blood glucose level in adults, pregnant women, and lactating women: A cross-sectional study	2021	Ecotoxicology & Environmental Safety	208		111706	RAYYAN-EXCLUSION-REASONS: Not mild-to-moderate iodine deficiency
Wang, K. and Wei, H. and Zhang, W. and Li, Z. and Ding, L. and Yu, T. and Tan, L. and Liu, Y. and Liu, T. and Wang, H. and Fan, Y. and Zhang, P. and Shan, Z. and Zhu, M.	Severely low serum magnesium is associated with increased risks of positive anti-thyroglobulin antibody and hypothyroidism: A cross-sectional study	2018	Scientific Reports	8	1	9904	RAYYAN-EXCLUSION-REASONS: Not measured UIC or total iodine intake
Wang, K. and Zhang, J. and Li, F. and Zhang, W. and Wang, H. and Ding, L. and Liu, Y. and Lin, L. and Zhang, S. and Zhu, M.	Urinary iodine in early pregnancy is associated with subclinical hypothyroidism in Tianjin, China: an observational study	2017	BMC Endocrine Disorders	17	1	10	RAYYAN-EXCLUSION-REASONS: Data of association not given
Wang, X. and Mo, Z. and Mao, G. and Zhu, W. and Xing, M. and Li, X. and Wang, Y. and Wang, Z. and Lou, X.	Geographical influences on thyroid abnormalities in adult population from iodine-replete regions: a cross-sectional study	2021	Scientific Reports	11	1	994	RAYYAN-EXCLUSION-REASONS: Not mild-to-moderate iodine deficiency
Wang, Y. and Zhang, Z. and Chen, F. and Zhu, X. and Sun, W. and Cao, Y.	Iodine nutrition status and thyroid function of women at different phases of gestation in an iodine sufficient rural area	2021	Asia Pacific Journal of Clinical Nutrition	30	1	99-103	RAYYAN-EXCLUSION-REASONS: Not mild-to-moderate iodine deficiency
Wang, Z. and Shen, J. and Song, Q. and Cui, X. and Shi, Z. and Su, J. and Zang, J.	Effects of animal protein intake during pregnancy on autoimmune thyroiditis in pregnant women with mild iodine deficiency	2022	Journal of Human Nutrition & Dietetics	35	3	542-553	RAYYAN-EXCLUSION-REASONS: Not measured thyroid function tests
Webster, G. M. and Rauch, S. A. and Marie, N. S. and Mattman, A. and Lanphear, B. P. and Venners, S. A.	Cross-Sectional Associations of Serum Perfluoroalkyl Acids and Thyroid Hormones in U.S. Adults: Variation According to TPOAb and Iodine Status (NHANES 2007-2008)	2016	Environmental Health Perspectives	124	7	935-42	RAYYAN-EXCLUSION-REASONS: Not measured association between iodine nutrition and thyroid function
Wei, Z. and Wang, W. and Zhang, J. and Zhang, X. and Jin, L. and Yu, X.	Urinary iodine level and its determinants in pregnant women of Shanghai, China	2015	British Journal of Nutrition	113	9	1427-32	RAYYAN-EXCLUSION-REASONS: Not mild-to-moderate iodine deficiency
Wiersinga, W. M. and Podoba, J. and Srbecky, M. and van Vessem, M. and van Beeren, H. C. and Platvoet-Ter Schiphorst, M. C.	A survey of iodine intake and thyroid volume in Dutch schoolchildren: reference values in an iodine-sufficient area and the effect of puberty	2001	European Journal of Endocrinology	144	6	595-603	RAYYAN-EXCLUSION-REASONS: Not measured thyroid function tests
Wong, G. W. and Lam, C. W. and Kwok, M. Y. and Mak, T. W. and Ahuja, A. T. and Chow, C. C. and Tang, W.	Childhood goitre and urinary iodine excretion in Hong Kong	1998	European Journal of Pediatrics	157	1	45268	RAYYAN-EXCLUSION-REASONS: Not measured thyroid function tests
Wu Q. ; Y. Wang; P. Chen; J. Wei; H. Lv; S. Wang; Y. Wu; X. Zhao; X. Peng; E. Rijntjes; Y. Wang; L. Schomburg; B. Shi	Increased Incidence of Hashimoto Thyroiditis in Selenium Deficiency: A Prospective 6-Year Cohort Study	2022	The Journal of clinical endocrinology and metabolism	107	9	e3603-e3611	RAYYAN-EXCLUSION-REASONS: Not measured association between iodine nutrition and thyroid function
Wu W. ; Y. Chen; W. Guo; K. Zhang; W. Chen; M. Fu; Z. Pan; Y. Yang; N. Zhang; W. Zhang	The Relationship Between Iodine Excess and Thyroid Function During Pregnancy and Infantile Neurodevelopment at 18-24 Months	2023	The Journal of nutrition	153	8	2320-2327	RAYYAN-EXCLUSION-REASONS: Not measured association between iodine nutrition and thyroid function
Wu Y.; H. H. Long; S. J. Zhang; M. M. Li; C. G. Chen; C. Wang; Z. Y. Sheng; Y. B. Ye; S. Y. Zuo; W. J. Pan; Z. M. Liu	Reference Intervals of Serum Iodine Concentration in Chinese Pregnant Women	2023	Biological Trace Element Research				RAYYAN-EXCLUSION-REASONS: Not mild-to-moderate iodine deficiency
Wu, K. and Zhou, Y. and Ke, S. and Huang, J. and Gao, X. and Li, B. and Lin, X. and Liu, X. and Liu, X. and Ma, L. and Wang, L. and Wu, L. and Wu, L. and Xie, C. and Xu, J. and Wang, Y. and Liu, L.	Lifestyle is associated with thyroid function in subclinical hypothyroidism: a cross-sectional study	2021	BMC Endocrine Disorders	21	1	112	RAYYAN-EXCLUSION-REASONS: Not measured UIC or total iodine intake
Xu T. ; W. Guo; Z. Ren; H. Wei; L. Tan; W. Zhang	Study on the Relationship Between Serum Iodine and Thyroid Dysfunctions: a Cross-Sectional Study	2023	Biological trace element research	201	8	3613-3625	RAYYAN-EXCLUSION-REASONS: Duplicate article
Xu, W. and Chen, Z. and Liu, H. and Huo, L. and Huang, Y. and Jin, X. and Deng, J. and Zhu, S. and Jin, W. and Zhang, S. and Yu, Y.	The association of thyroid nodule with non-iodized salt among Chinese children	2014	PLoS ONE [Electronic Resource]	9	7	e102726	RAYYAN-EXCLUSION-REASONS: Not measured thyroid function tests
Yaman, A. K. and Demirel, F. and Ermis, B. and Piskin, I. E.	Maternal and neonatal urinary iodine status and its effect on neonatal TSH levels in a mildly iodine-deficient area	2013	Journal of clinical research in pediatric endocrinology	5	2	90-4	RAYYAN-EXCLUSION-REASONS: Not measured association between iodine nutrition and thyroid function
Yan, Y. Q. and Dong, Z. L. and Dong, L. and Wang, F. R. and Yang, X. M. and Jin, X. Y. and Lin, L. X. and Sun, Y. N. and Chen, Z. P.	Trimester- and method-specific reference intervals for thyroid tests in pregnant Chinese women: methodology, euthyroid definition and iodine status can influence the setting of reference intervals	2011	Clinical Endocrinology	74	2	262-9	RAYYAN-EXCLUSION-REASONS: Not mild-to-moderate iodine deficiency
Yan, Y. R. and Liu, Y. and Huang, H. and Lv, Q. G. and Gao, X. L. and Jiang, J. and Tong, N. W.	Iodine nutrition and thyroid diseases in Chengdu, China: an epidemiological study	2015	Qjm	108	5	379-85	RAYYAN-EXCLUSION-REASONS: Not mild-to-moderate iodine deficiency
Yang S. ; J. Sun; S. Wang; E. Limei; S. Zhang; X. Jiang	Association of exposure to polycyclic aromatic hydrocarbons with thyroid hormones in adolescents and adults, and the influence of the iodine status	2023	Environmental Science: Processes and Impacts	25	9	1449-1463	RAYYAN-EXCLUSION-REASONS: Not measured association between iodine nutrition and thyroid function
Yang, F. and Li, J. and Shan, Z. Y. and Teng, X. C. and Teng, D. and Guan, H. X.	Incidences of hyperthyroidism in communities with different iodine intake levels: a five-year prospective and comparative epidemiological survey	2006	Chinese journal of endocrinology and metablism	22	6	523â€527	RAYYAN-EXCLUSION-REASONS: Not measured association between iodine nutrition and thyroid function
Yang, F. and Teng, W. and Shan, Z. and Guan, H. and Li, Y. and Jin, Y. and Hu, F. and Shi, X. and Tong, Y. and Chen, W. and Yuan, B. and Wang, Z. and Cui, B. and Yang, S.	Epidemiological survey on the relationship between different iodine intakes and the prevalence of hyperthyroidism	2002	European Journal of Endocrinology	146	5	613-8	RAYYAN-EXCLUSION-REASONS: Not mild-to-moderate iodine deficiency
Yao J. ; W. Zhang; J. Wang; K. Wang; C. Lv; Z. Zhang; X. Chen; Y. Chen; W. Jiang; J. Niu; F. Song; P. Liu; D. Sun	The Status of Iodine Nutrition after Removing Iodized Salt in High Water Iodine Regions: a Cross-sectional Study in China	2022	Biological trace element research	200	3	1020-1031	RAYYAN-EXCLUSION-REASONS: Duplicate article
Yao, J. and Guo, M. and Cai, H. and Shao, X. and Dong, X.	Urine iodine level and multiple risks are associated with thyroid structural abnormalities among adults in Heilongjiang Province, China	2020	Asia Pacific Journal of Clinical Nutrition	29	3	618-627	RAYYAN-EXCLUSION-REASONS: Not measured association between iodine nutrition and thyroid function
Yao, J. and Zhang, W. and Wang, J. and Wang, K. and Lv, C. and Zhang, Z. and Chen, X. and Chen, Y. and Jiang, W. and Niu, J. and Song, F. and Liu, P. and Sun, D.	The Status of Iodine Nutrition after Removing Iodized Salt in High Water Iodine Regions: a Cross-sectional Study in China	2022	Biological Trace Element Research	200	3	1020-1031	RAYYAN-EXCLUSION-REASONS: Not mild-to-moderate iodine deficiency
Yao, Z. W. and Wang, Z. P. and Li, S. G. and Hu, W.	Survey of iodine nutrition and thyroid function in servicemen of Chinese navy	2016	Academic journal of second military medical university	37	7	895-98	RAYYAN-EXCLUSION-REASONS: Language (not English)
Yehuda, M. and Wang, C. H. and Pak, Y. and Chiu, K. C. and Gianoukakis, A. G.	Parity and Risk of Thyroid Autoimmunity Based on the NHANES (2001-2002, 2007-2008, 2009-2010, and 2011-2012)	2017	Journal of Clinical Endocrinology & Metabolism	102	9	3437-3442	RAYYAN-EXCLUSION-REASONS: Not measured association between iodine nutrition and thyroid function
Yeo, P. B. and Gwee, H. M. and Tan, N. B. and Ho, C. L. and Cheah, J. S. and Lee, G. S. and Lim, P. and Jacob, E. and Tan, Y. T. and Tambyah, J. A. and Tan, B. Y.	T3 toxicosis and its relation to the iodide status in Singapore	1976	Australian & New Zealand Journal of Medicine	6	4	311-4	RAYYAN-EXCLUSION-REASONS: Not measured UIC or total iodine intake
Yoganathan, T. and Hettiarachchi, M. and Arasaratnam, V. and Liyanage, C.	Maternal iodine status and the thyroid function of pregnant mothers and their neonates in Jaffna District of Sri Lanka	2015	Indian Journal of Endocrinology and Metabolism	19	6	817-23	RAYYAN-EXCLUSION-REASONS: Not measured association between iodine nutrition and thyroid function
Yu, S. and Wang, D. and Cheng, X. and Zhang, Q. and Wang, M. and Guo, H. and Yu, B. and Zhang, X. and Xia, L. and Sun, D. and Cheng, Q. and Li, P. and Yin, Y. and Ma, C. and Hou, L. and Zou, Y. and Li, H. and Li, D. and Qiu, L. and Ichihara, K.	Establishing reference intervals for urine and serum iodine levels: A nationwide multicenter study of a euthyroid Chinese population	2020	Clinica Chimica Acta	502		34-40	RAYYAN-EXCLUSION-REASONS: Not mild-to-moderate iodine deficiency
Yu, X. and Fan, C. and Shan, Z. and Teng, X. and Guan, H. and Li, Y. and Teng, D. and Jin, Y. and Chong, W. and Yang, F. and Dai, H. and Yu, Y. and Li, J. and Chen, Y. and Zhao, D. and Shi, X. and Hu, F. and Mao, J. and Gu, X. and Yang, R. and Tong, Y. and Wang, W. and Gao, T. and Li, C. and Teng, W.	A five-year follow-up study of goiter and thyroid nodules in three regions with different iodine intakes in China	2008	Journal of Endocrinological Investigation	31	3	243-50	RAYYAN-EXCLUSION-REASONS: Not measured UIC or total iodine intake
Yu, Z. and Yu, Y. and Wan, Y. and Fan, J. and Meng, H. and Li, S. and Wang, Y. and Wang, T. and Ling, R.	Iodine intake level and incidence of thyroid disease in adults in Shaanxi province: a cross-sectional study	2021	Annals of Translational Medicine	9	20	1567	RAYYAN-EXCLUSION-REASONS: Specific patient group
Zamrazil, V. and Bilek, R. and Cerovska, J. and Delange, F.	The elimination of iodine deficiency in the Czech Republic: the steps toward success	2004	Thyroid	14	1	49-56	RAYYAN-EXCLUSION-REASONS: Not measured association between iodine nutrition and thyroid function
Zhai, X. and Zhang, L. and Chen, L. and Lian, X. and Liu, C. and Shi, B. and Shi, L. and Tong, N. and Wang, S. and Weng, J. and Zhao, J. and Teng, X. and Yu, X. and Lai, Y. and Wang, W. and Li, C. and Mao, J. and Li, Y. and Fan, C. and Li, L. and Shan, Z. and Teng, W.	An Age-Specific Serum Thyrotropin Reference Range for the Diagnosis of Thyroid Diseases in Older Adults: A Cross-Sectional Survey in China	2018	Thyroid	28	12	1571-1579	RAYYAN-EXCLUSION-REASONS: Not measured association between iodine nutrition and thyroid function
Zhang M. ; W. Ni; L. Zhang; K. Fan; Y. Sun; C. Liu; S. Xu	Age-specific association between thyroid autoimmunity and hypothyroidism in Chinese adults aged over 65 years: a cross-sectional study	2023	Frontiers in endocrinology	14		1216308	RAYYAN-EXCLUSION-REASONS: Not mild-to-moderate iodine deficiency
Zhang M.; L. Zhang; W. Mi; Y. Sun; T. Shen; G. Chen; C. Liu; S. Xu	Impact of iodine nutritional status changes on thyroid function in the elderly in high iodine areas of Jiangsu province: A serial crosssectional surveys	2024	Chinese Journal of Endocrinology and Metabolism	40	1	37-43	RAYYAN-EXCLUSION-REASONS: Language (not English)
Zhang, D. and Cai, K. and Wang, G. and Xu, S. and Mao, X. and Zheng, A. and Liu, C. and Fan, K.	Trimester-specific reference ranges for thyroid hormones in pregnant women	2019	Medicine	98	4	e14245	RAYYAN-EXCLUSION-REASONS: Not mild-to-moderate iodine deficiency
Zhang, H. Y. and Teng, X. C. and Shan, Z. Y. and Wang, Z. J. and Li, C. Y. and Yu, X. H. and Mao, J. Y. and Wang, W. W. and Xie, X. C. and Teng, W. P.	Association between iron deficiency and prevalence of thyroid autoimmunity in pregnant and non-pregnant women of childbearing age: a cross-sectional study	2019	Chinese Medical Journal	132	18	2143-2149	RAYYAN-EXCLUSION-REASONS: Not compared to adequate status
Zhang, X. and Yao, B. and Li, C. and Mao, J. and Wang, W. and Xie, X. and Teng, X. and Han, C. and Zhou, W. and Li, C. and Xu, B. and Bi, L. and Meng, T. and Du, J. and Zhang, S. and Gao, Z. and Yang, L. and Fan, C. and Teng, W. and Shan, Z.	Reference Intervals of Thyroid Function During Pregnancy: Self-Sequential Longitudinal Study Versus Cross-Sectional Study	2016	Thyroid	26	12	1786-1793	RAYYAN-EXCLUSION-REASONS: Not measured association between iodine nutrition and thyroid function
Zhang, Z. and Ge, P. and Wang, Y. and Wang, S.	Iodine status and thyroid function of pregnant, lactating women and infants (0-1 yr) residing in areas with an effective Universal Salt Iodization program	2009	Asia Pacific journal of clinical nutrition	18		34-40	RAYYAN-EXCLUSION-REASONS: Not compared to adequate status
Zhao, H. and Li, H. and Huang, T.	High Urinary Iodine, Thyroid Autoantibodies, and Thyroid-Stimulating Hormone for Papillary Thyroid Cancer Risk	2018	Biological Trace Element Research	184	2	317-324	RAYYAN-EXCLUSION-REASONS: Not measured association between iodine nutrition and thyroid function
Zhao, H. and Tian, Y. and Liu, Z. and Li, X. and Feng, M. and Huang, T.	Correlation between iodine intake and thyroid disorders: a cross-sectional study from the South of China	2014	Biological Trace Element Research	162	1	87-94	RAYYAN-EXCLUSION-REASONS: Specific patient group
Zhou, Z. and Liu, L. and Jin, M. and Ren, B. and Meng, F. and Wang, D. and Li, J. and Li, B. and He, Y. and Li, F. and Shen, H.	Relationships between the serum TPOAb and TGAb antibody distributions and water iodine concentrations, thyroid hormones and thyroid diseases: a cross-sectional study of 2503 adults in China	2022	British Journal of Nutrition			45231	RAYYAN-EXCLUSION-REASONS: Not mild-to-moderate iodine deficiency
Zimmermann, M. B. and Aeberli, I. and Torresani, T. and Burgi, H.	Increasing the iodine concentration in the Swiss iodized salt program markedly improved iodine status in pregnant women and children: a 5-y prospective national study	2005	American Journal of Clinical Nutrition	82	2	388-92	RAYYAN-EXCLUSION-REASONS: Not mild-to-moderate iodine deficiency
Zimmermann, M. B. and Burgi, H. and Hurrell, R. F.	Iron deficiency predicts poor maternal thyroid status during pregnancy	2007	Journal of Clinical Endocrinology & Metabolism	92	9	3436-40	RAYYAN-EXCLUSION-REASONS: Not measured association between iodine nutrition and thyroid function
Zou, S. and Wu, F. and Guo, C. and Song, J. and Huang, C. and Zhu, Z. and Yu, H. and Guo, Y. and Lu, X. and Ruan, Y.	Iodine nutrition and the prevalence of thyroid disease after salt iodization: a cross-sectional survey in Shanghai, a coastal area in China	2012	PLoS ONE [Electronic Resource]	7	7	e40718	RAYYAN-EXCLUSION-REASONS: Not mild-to-moderate iodine deficiency
Zou, Y. and Li, H. and Pang, J. and Liu, X. and Zejipuchi and Tian, L. and Yu, S. and Wang, D. and Hou, L. and Yin, Y. and Ma, C. and Xie, S. and Cheng, Q. and Guo, X. and Cheng, X. and Xia, L. and Yang, H. and Qiu, L.	An evaluation of urine and serum iodine status in the population of Tibet, China: No longer an iodine-deficient region	2021	Nutrition	82		111033	RAYYAN-EXCLUSION-REASONS: Not compared to adequate status

## Sheet: Supplementary Table S4
Supplementary Table 4. Detailed study information and data extraction from all the included studies (n= 72).
Reference (author et al., year)	Country	Aim/objective of study	Study design	Population group	Study setting and population - information	Age	Sex	Sample size	Inclusion and exclusion criteria of participants	Iodine status (urinary iodine concentration, UIC)	Analythical method of urinary iodine concentration	Urine sampling prosedure	Outcomes (thyroid function tests)	Association between UIC and thyroid function	TSH	fT3	fT4	T3	T4	Thyroid dysfunction	Confounding variables	Conclusion	Study sponsor and financial statement
Abel et al. 2018	Norway	In a population of pregnant women from a mild-to-moderate iodine deficient population: Study the associations of iodine intake measured by (i) a food frequency questionnaire (FFQ) and (ii) by urinary iodine concentration (UIC), with biomarkers of thyroid function	Cross-sectional	Pregnant women	The Norwegian Mother and Child Cohort Study (MoBa). Pregnant women in their first trimester were recruited from all over Norway during the years 1999 to 2008. This specific study was part of the substudy MoBa eTox (n= 2,910).	Mean (SD): 30.3 (4.2) y	Women	n= 2,910	Inclusion: Pregnant women in Norway, singleton pregnancy. Exclusion: Reported use of thyroid medication in pregnancy, women with calculated energy intakes <4.5 MJ or >20 MJ or more than 3 blank pages in the FFQ, and women giving birth to children with autism, suspected autism, or symptoms of severe language delay.	Gestional week 18.5: Median (IQR) UIC: 68 (35-116) µg/L. Median (IQR) UIC~Cr: 74 (55-105) µg/L	ICP-MS	One spot urine sample	TSH, fT3, fT4	Adjusted associations by use of restricted cubic splines: UIC and UIC~Cr was negatively associated with fT3 (P= 0.002 and <0.001) and fT4 (P< 0.001 and 0.002), but not with TSH (P= 0.66 and 0.34).	No effect	↑	↑	NA	NA	NA	Maternal age, education, parity, pre-pregnancy BMI, fiber intake, smoking in pregnancy, plasma ferritin, whole blood selenium, and gestational age at sampling.	The results indicate that mild-to-moderate iodine deficiency affect thyroid function in pregnancy. However, the effcet sizes were small.	The Norwegian Mother and Child Cohort Study is supported by the Norwegian Ministry of Health and the Ministry of Education and Research, National Institutes of Health/National Institute of Environmental Health Sciences (contract No. N01-ES-75558), National Institutes of Health/National Institute of Neurological Disorders and Stroke (grant Nos. UO1 NS 047537-01 and UO1 NS 047537-06A1). M.H.A. was …
Aguyano et al. 2013	Spain	To assess prospectively iodine status and maternal thyroid function through pregnancy in a sample of pregnant women in the Basque Country (North of Spain). Further, to assess the relationships between UIC, maternal thyroid function and TSH at birth in the newborns.	Longitudinal study with cross-sectional measurements at two time-points in pregnancy	Pregnant women	Pregnant women attending obstetric outpatient appointments in the catchment area of Cruces Hospital (Biscay, the Basque Country, Spain) between April 2002 and October 2004.	Mean (SD) age at birth: 32.6 (4.2) y	Women	n= 2,104 (1st trimester) and n= 1,322 (2nd trimester)	Inclusion: Pregnant women. Exclusion: Women with any kind of disease (included thyroid pathology), those receiving any pharmacological agent and multiple pregnancies.	Median (range) UIC: 1st trimester: 88.5 (16-875) µg/L; 2nd trimester: 140 (21-880) µg/L	Paired-ion, reversed-phase, high-performance liquid chromatography with electrochemical detection at silver working electrodes (Waters Chromatography, Milford, MA)	One spot urine sample	TSH, fT3, fT4	Spearman correlation coefficient in TPO-Ab negative women: 1st trimester (n= 1,900): UIC with TSH (r= 0.001), fT3 (r= -0.069*), fT4 (r= 0.001). 2nd trimester (n= 1,223): UIC with TSH (r= 0.042*), fT3 (r= -0.120), fT4 (r= 0.005). *= p<0.01 (specific p-value not given).	↓	↑	No effect	NA	NA	NA	None	When assessing the relationship between UIC and thyroid function in TPO-Ab-negative women, a weak correlation was found between UIC and FT3 levels in the first trimester and between UIC, FT3 and TSH levels in the second trimester. However, no correlation was found between UIC and TSH or fT4.	The study was financially supported by the Department of Health and Department of Education of the Government of the Basque Country (research grant: 200211011 and IT-472-07), Fundación Salud 2000, and Fundación IKERTU. No authors have competing financial interests disclosure.
Alvarez-Pedrerol et al. 2009	Spain	To assess the association between thyroid hormones and UIC in healthy pregnant women from an area with an unknown iodine status and the birth weight of their children.	Cross-sectional	Pregnant women	Between July 2004 and July 2006, pregnant women who visited the public health center of Sabadell (Catalonia, Spain) for an ultrasound in the first trimester were recruited.	Mean: 31 y	Women	n= 251	Inclusion: Pregnant women. Exclusion: Thyroid disorders diagnosis, child born with malformations, women those children had been pre-term born (<GW34).	Median (IQR) UIC: 95 (56-154) µg/L	Paired-ion reversed-phase high-performance liquid chromatography with electrochemical detection and a silver working electrode.	One spot urine sample	TSH, fT4	Adjusted linear regression between UIC with TSH and TT4. Adjusted coefficient (S.E.M.) with UIC and TSH (mU/L) (log-transformed): 50 µg/L: Ref 50-99 µg/L: -0.07 (0.14) 100-149 µg/L: -0.36 (0.15)** 150-249 µg/L: -0.16 (0.15). Adjusted coefficient (S.E.M.) with UIC and T4 (ng/L): 50 µg/L: Ref 50-99 µg/L: 0.05 (0.02)* 100-149 µg/L: 0.05 (0.02) 150-249 µg/L: 0.02 (0.02). *P<0.05. **P<0.01. Specific P…	No effect	NA	NA	NA	No effect	NA	Adjusted for mother’s weight and age, gestational age at sampling, and mother’s smoking habits.	No linear association was observed between the different categories of UIC with TSH nor T4. However, compared to women with a UIC 50 µg/L, those with UIC between 100-149 µg/l had lower levels of TSH, and those with UIC 50-99 µg/L has higher levels of T4.	This study was funded by grants from the Spanish Ministry of Health (FIS-FIS-PI041436), Instituto de Salud Carlos III (Red INMA G03/176 and CB06/02/0041), and the Generalitat de Catalunya-CIRIT 1999SGR 00241. The authors declare that there is no conflict of interest that could be perceived as prejudicing the impartiality of the research reported.
Amouzegar et al. 2013	Iran	To evaluate nutritional status and its effects on thyroid function in pregnant women during all trimesters of pregnancy.	Longitudinal study with cross-sectional measurements at three time-points in pregnancy	Pregnant women	Pregnant women who referred to the mother and child health-care clinics of two general hospitals of Tehran. Pregnant women were recruited in 1st trimester from November 2004 to November 2006, and followed-up in 2nd and 3rd trimester.	Mean (SD): 25.3 (5) y	Women	n= 203	Inclusion: Pregnant women. Exclusion: Women with known thyroid disease and women taking iodine supplementation.	Median (IQR) UIC: 1st trimester (n= 199): 218 (150-276) µg/L; 2nd trimester (n= 201): 160 (106-260) µg/L; 3rd trimester (n= 197): 145 (88-225) µg/L	Modified Sandell–Kolthoff digestion method	1st trimester: Three spot urine samples where median of these three given as the UIC in 1st trimester. 2nd and 3rd trimester: One spot urine sample	TSH, total T4, total T3	Departed UIC into groups of <150 µg/L vs. ≥150 µg/L: TSH (mIU/L) (median (IQR)): - 1st trimester (n= 48 vs. n= 151): 1.9 (1.1-3.1) vs. 1.6 (0.8-2.6) - 2nd trimester (n= 90 vs. n= 111): 1.7 (1.2-2.6) vs. 1.9 (1.1-2.8) - 3rd trimester (n= 103 vs. n= 94): 2.0 (1.3-2.9) vs. 1.5 (1.0-2.7) Total T4 (µg/dl) (mean (SD)): - 1st trimester: 13.2 (3.06) vs. 12.8 (3.4) - 2nd trimester: 14.4 (3.2) vs. 13.9 (3.…	No effect	NA	NA	No effect	No effect	NA	None	No correlation was found between UIC and thyroid function tests.	Study sponsor not given. The authors declare no conflict of interest.
Andersen et al. 2009	Denmark	To describe the importance of the recommended iodine intake level of natural origin compared to mild iodine deficiency for thyroid function tests, the prevalence and type of thyroid dysfunction, thyroid peroxidase antibodies and thyroglobulin anti- bodies in serum and thyroglobulin in serum in a population of old.	Cross-sectional	Older adults	Compared residents (older adults (75-80 y)) of Randers (low iodine conent in water, 2 µg/L) and Skagen (high iodine content in water, 140 µg/L) in Denmark.	Median (range): Randers: 78 (77-78). Skagen: 76 (75-80)	39% men and 61% women	n= 430. Randers: n= 212. Skagen: n= 218	Randers: All men and women born in 1920 were invited (n= 483). Skagen: All men and women born 1918-1923 were invited (n= 432).	Median (IQR) UIC: Randers: 55 (36-98) µg/L; Skagen: 160 (126-228) µg/L	Modified Sandell–Kolthoff reaction	One spot urine sample	TSH, fT3, fT4, thyroid dysfunction	Randers (mild iodine deficient) vs. Skagen (iodine sufficient): Men (n= 82 vs. n= 84) and women (n= 130 vs. n= 134). TSH (median (IQR)): - Men: 1.10 (0.60-1.90) vs. 1.90 (1.20-2.50) (P< 0.001) - Women: 1.19 (0.65-2.07) vs. 2.08 (1.35-2.99) (P< 0.001) fT4 (median (IQR)): - Men: 15.7 (14.0-17.6) vs. 16.8 (15.6-18.4) (P= 0.002) - Women: 16.1 (14.4-18.0) vs. 16.5 (14.7-18.2) (P= 0.59) fT3 (median (IQ…	↓	No effect	↓	NA	NA	↑	Logistic regression: Adjusted for gender, age, alcohol and smoking.	The population with iodine defiency had a higer prevalence of hyperthyroidism, though lower prevalence of hypothyrodism compared to the iodine sufficient population.	Frederikshaven-Skagen Hospital and the municipality of Skagen provided practical support (Skagen Municipality provided addresses for participants. Frederikshavn-Skagen hospital arranged transportation when needed). These were not involved in the study design, analysis or interpretation of data, writing of the manuscript or decision to submit the paper for publication. No financial profit was poss…
Bath et al. 2017	UK	To explore whether serum Tg is a sensitive functional biomarker of iodine status and to examine longitudinal change in Tg with gestational age.	Longitudinal study with cross-sectional measurements at three time-points in pregnancy	Pregnant women	Primiparous pregnant women (sample size calculated to detect differences in biological markers of pre-eclampsia) were recruited when attending for an ultrasound scan at 12–14 weeks of gestation at the John Radcliffe Hospital (Oxford, United Kingdom) between July 2009 and June 2011.	Mean (SD): 30.6 (4.2) y	Women	n= 191	Inclusion: Primparous pregnant women. Exclusion: Current smoking,being on thyroid medication, and taking a selenium-containing supplement.	Median (IQR): 1st trimester (n= 190): UIC: 39.4 (23.3-84.4) µg/L. UIC:Cr: 104 (66-172) µg/g 2nd trimester (n= 186): UIC: 55.4 (32.1-103) µg/L. UIC:Cr: 119 (82-186) µg/g 3rd trimester (n= 177): UIC: 73.2 (44.7-126.5) µg/L. UIC:Cr: 127 (86-184) µg/g	ICP-MS	One spot urine sample	TSH	Compared TSH concentrations by iodine status (UIC:Cr) including all gestational weeks in linear mixed models with geometric mean ratio (CI): <100 vs. 150-249 µg/g: 1.00 (0.92-1.09) and 100-149 vs. 150-249: 1.00 (0.93-1.09) P= 0.25 (Given in Supplementary Data).	No effect	NA	NA	NA	NA	NA	Adjusted for the effects of gestational week, season (winter/ summer), body mass index (<25 vs. <25 kg/m2), smoking status (never vs. ex-smoker), ethnicity (Caucasian vs. other), and maternal age.	No association between iodine status (UIC:Cr) and TSH concentrations.	A Medical Research Council (MRC) Population Health Scientist Fellowship (MR/K02132X/1) supported S.C.B. The SPRINT study was financially supported by the Wellcome Trust (grant no. 083918/Z/07/Z). A PhD studentship (for S.C.B., 2009–2012) funded by Wassen International and the Waterloo Foundation covered the costs the urinary iodine and creatinine measurements and the Tg and TgAb measurements. V.J…
Berg et al. 2017	Norway	To assess iodine status during pregnancy in a population from Northern Norway and investigate the influence of iodine status on maternal and infant thyroid function.	Longitudinal study with cross-sectional measurements at three time-points in pregnancy and post-partum	Pregnant and postpartum women	The Northern Norway Mother-and-Child Contaminant Cohort Study (the MISA Study) recruited n= 515 pregnant women from May 2007-June 2009. In this study, a total of 197 women with no prior thyroidrelated disease, and with complete data sets consisting of maternal urine concentrations of iodine and creatinine, and serum concentrations of thyroid parameters.	Median (range): 32 (18-43)	Women	n= 197	Inclusion: Pregnant women, no prior thyroid disease, and complete data sets of UIC and thyroid function tests.	Median UIC:Cr in 2nd trimester: 84 µg/g	ICP-MS	One spot urine sample	T3, fT3, fT4	Mixed effects linear models were used to investigate associations between UIC and three repeated measurement of T3, fT3 and fT4, where women were assigned to iodine status groups according to UIC in second trimester of pregnancy; here classified as, deficient (UIC⩽99 μg/l), mildly deficient (UIC = 100-149 μg/l) and sufficient (UIC⩾150 μg/l). T3 (nmol/L): Estimated mean differences (95% CI) with r…	NA	↑	↑	↑	NA	NA	Age, BMI and thyroxine-binding capacity	Compared to sufficient UIC:Cr status (>150 µg/g), the groups with UIC:Cr 100-149 and <100 µg/g are associated with higher concentrations of T3, fT3 and fT4, but the thyroid concentrations varied within normal reference ranges.	The project was financially supported by the Northern Norway Regional Health Authority, the EU project ArcRisk, the Arctic Monitoring and Assessment Programme and the Research Council of Norway.
Blumenthal et al. 2012	Australia	To assess the iodine nutritional status, and its effect on thyroid function, in pregnant women	Cross-sectional	Pregnant women	Pregnant women recruited from a private practice i North Western Sydney, Australia, between November 2007 and February 2009 between 7 and 11 GW.	Not given	Women	n= 367	Inclusion: Pregnant women. Exclusion: Known thyroid disease.	Median (IQR) UIC: 81 (41-167) µg/L	ICP-MS	One spot urine sample	TSH, fT4	Spearman correlation between UIC with TSH (r= 0.049, P= 0.352) and fT4 (r= 0.049, P= 0.586). UIC levels grouped into categories of <50 μg/L, 50–99 μg/L and >100 μg/L showed no statistically significant evidence of differences in TSH levels or fT4 levels between these UIC groups (Kruskal Wallis nonparametric ANOVA, P = 0.246 and P = 0.586, resp.).	No effect	NA	No effect	NA	NA	NA	None	No associations between levels of UIC with TSH nor fT4.	Not given
Borissova et al. 2020	Bulgaria	To define the main parameters responsible for thyroid function – urinary iodine concentration, TPOAb and thyroid hormones	Cross-sectional	Pregnant women	Multicenter population-based study conducted in 2019 in 10 regions of Bulgaria. 630 pregnant women were invited to particiapte and 86.8% responded (n= 547).	Mean (SD): 30 (5)	Women	n= 537	Inclusion: Pregnant women in the specific areas who were invited. Exclusion criteria not given.	Median (95% CI) (UIC): 170 (161-177) µg/L	ICP-MS	One spot urine sample	TSH	Departed UIC into categories of 0-149, 150-249 and 250-497 µg/L. Mean (SD) and median TSH (µIU/ml): - 0-149 (n= 221): 2.64 (1.43) and 2.46 - 150-249 (n= 211): 2.926 (2.327) and 2.495 - 250-497 (n= 105): 2.774 (1.33) and 2.605 No significant differences between the groups (P-value not given).	No effect	NA	NA	NA	NA	NA	None	No differences in TSH concentrations between the different UIC groups.	Not given
Chen et al. 2019	China	To investigate the relationship between urinary iodine concentration (UIC) and TgAbs	Cross-sectional	General adults	10 cities located in the eastern and central parts of China were selected. Six cities wer classified as adequate iodine intake areas and four cities were classified as more than adequate. n= 1,500 participants were randomly chosen in each city.	Mean (SD): 45 (15)	Women: 58%. Men: 42%	n= 14,230	Exclusion: Residing in the city for <10 years, age <15 years, pregnant or lactating, or taking any medical regimen affecting thyroid function, such as antithyroid drugs, thyroid hormones, glucocorticoids, dopamine, or amiodarone	Median (95% CI) UIC: 205 (66-538) µg/L	Sandell-Kolthoff reaction	One spot urine sample	TSH, fT3, fT4	Departed UIC into categories of <100 µg/L (n = 2508), 100-199 µg/L (n= 4701) and 200-299 µg/L (n= 3619) in median (5 to 95% CI). UIC group ≥ 300 not presented below TSH (mIU/L) (P< 0.001): <100 µg/L: 2.79 (0.89-6.42) 100-199 µg/L: 2.38 (0.86-7.15) 200-299 µg/L: 2.41 (0.81-6.77) fT3 (pmol/L) (P= 0.128): <100 µg/L: 4.71 (3.80-10.60) 100-199 µg/L: 4.63 (3.72-5.91) 200-299 µg/L: 4.68 (3.67-6.64) fT4 …	↑	No effect	↑	NA	NA	NA	None	Highest TSH and fT4 concentrations in group with UIC <100 µg/L, compared to the groups 100-300 µg/L.	This work was supported by the International Cooperation Foundation of the Ministry of Health of the People’s Republic of China (2009), the Guanghua Science and Technology Foundation of China (grant 2007-02), and the National Natural Science Foundation of China.
Chen & Guo et al. 2022	China	To clarify the relationships between UIC and thyroid dysfunction in Chinese pregnant women in iodine-sufficient and mildly deficient regions.	Cross-sectional	Pregnant women	Participants recruited from a mildy iodine deficient area (Wuqiang) and iodine sufficient area (Tianjin). Participants were recruited from two hospitals in the respective cities from 2016-2018. The average gestational week of pregnant women in Tianjin was 23.8 ± 10.5 weeks, while that of Wuqiang was 20.8 ± 9.6 weeks	Mean (SD): Tianjin: 29 (3); Wuqiang: 27 (4)	Women	Total: n= 1,461. Tianjin: n= 833. Wuqiang: n= 628	Inclusion: Pregnant women aged 20–35 years with no previous history of thyroid disease, no use of thyroid-related medications, and no other chronic diseases. Exclusion: Pregnant women who had lived in the local area for less than 5$years or who were using iodine supplements	Median (IQR) UIC: Tianjin: 174 (113-249) µg/L; Wuqiang: 111 (63-167) µg/L	ICP-MS	One spot urine sample	TSH, fT3, fT4	Tianjin (sufficient iodine status): Departed UIC into categories of <100 µg/L (n= 162), 100-149 µg/L (n= 175), 150-249 µg/L (n= 289), 250-499 (n= 150) in median (IQR). TSH (mIU/L) (P= 0.018): <100 µg/L: 1.5 (1.1, 2.0) 100-149 µg/L: 1.6 (1.0, 2.2) 150-249 µg/L: 1.5 (0.9, 2.1) 250-499 µg/L: 1.5 (1.0, 2.3) fT3 (pmol/L) (P< 0.001): <100 µg/L: 4.0 (3.7, 4.4) 100-149 µg/L: 4.1 (3.7, 4.4) 150-249 µg/L: …	No effect	No effect	↓	NA	NA	No effect	None	In the iodine sufficient region: Lower fT4 concentrations in the mild-to-moderate deficient group (UIC 100-149 µg/L) compared with adequate status, but no differences in fT3 or TSH.	This work was supported by the National Natural Science Foundation of China (NSFC Grant nos. 81920108031, 71774115 and 81330064) and Program for Healthcare Reform from the Chinese National Health and Family Planning Commission (A prospective maternal and child nutrition and health cohort in China). The authors declare that they have no potential conflicts of interest.
Chen & Xiang et al. 2022	China	Understanding the epidemiology of thyroid autoimmunity, including its geographical differences and environmental influences, may provide clues to find its aetiology and a new strategy for thyroid autoimmunity- related glucose and lipid metabolism disorders.	Cross-sectional	General adults	Participants included from two cross-sectional studies in China located in Shanghai and Yunnan	Mean (SD): Shanghai: 57 (12); Yunnan: 50 (12)	Women: 59%. Men: 41%	Total: n= 2,877. Shanghai: n= 2,105. Yunnan: n= 772	Inclusion: Chinese citizens aged 18–75 years old and had lived at their current residence for 6 months or longer. Inclusion: Those with severe communication problems, with acute illness or who were unwilling to participate.	Median (IQR) UIC: Shanghai: 200 (143-292) µg/L; Wuqiang: 213 (150-291) µg/L	ICP-MS	One spot urine sample	TSH, total T3, total T4	Linear regression: β (95% CI): UIC 100-199 (reference) vs. UIC <100 µg/L TSH: -0.102 (-0.206-0.001) (P= 0.053) T3: 0.021 (−0.011 to 0.052) (P= 0.202) T4: 2.723 (−0.253 to 5.699) (P= 0.073) Logistic regression: Hypothyroid status (higher TSH levels or history of thyroxine replacement therapy): OR (95% CI): UIC 100-199 (reference) vs. UIC <100 µg/L: 0.743 (0.491-1.126) (P= 0.161).	No effect	NA	NA	No effect	No effect	No effect	All analyses: Adjusted for age, sex, ethnic group, BMI, smoking and drinking history	No linear association was observed between the different categories of UIC with TSH, T3 or T4.	The current study was supported by National Natural Science Foundation of China (81800694, 91857117); Yunnan Province Lu Yingli Expert Workstation; Yunnan Provincial Key Subject Project; Science and Technology Commission of Shanghai Municipality (19140902400, 18410722300); the Major Science and Technology Innovation Programme of Shanghai Municipal Education Commission (2019- 01- 07- 00- 01- E0005…
Chen et al. 2023	China	To explore whether Tg and thyroid disease prevalence rates were higher in pregnant women with a mUIC of 100–149 µg/L compared with 150–249 µg/L maintained through sustainable USI.	Cross-sectional	Pregnant women	Data collection from 1 June 2020 to 30 September 2020.	Range 20–40, mean ± SD 29.6 ± 4.1	Women	n= 812	Exclusion: personal or family history of thyroid disease; autoimmune or hereditary diseases; age < 20 or > 40; living in the local area for less than 5 years; smoking or consuming alcohol; vegetarian diet; use of iodine-containing disinfectants or angiography in last three days; taking iodine-containing drugs in the last week; positive TPOAb or TgAb	Median (IQR) UIC: Whole group (n= 812): 148.2 (103.9-217.6) µg/L 130.8 µg/L (91.5–198.1) in the counties with an UIC of 100–149 µg/L (group I, n= 425) 172.0 µg/L (123.5–244.4) in the counties with an UIC of 150–249 µg/L (group II, n = 387)	As3+–Ce4+ catalytic spectrophotometry	One spot urine sample (fasting morning sample)	FT3, FT4, TSH, subclinical hypothyroidism, subclinical hyperthyroidism clinical hyperthyroidism, isolated hypothyroxinemia, TDR	TSH (mIU/L, P50 (P25–P75): UIC 100–149 µg/L: 1.5 (1.0–2.1) UIC 150–249 µg/L: 1.5 (1.0–2.2) P > 0.05 FT4 (pmol/L, P50 (P25–P75): UIC 100–149 µg/L: 9.1 (8.1–10.5) UIC 150–249 µg/L: 8.8 (7.6–10.0)* P < 0.05 between the two groups FT3 (pmol/L, P50 (P25–P75): UIC 100–149 µg/L: 4.5 (4.3–4.9) UIC 150–249 µg/L: 4.6 (4.3–4.9) P > 0.05 Subclinical hypothyroidism, n (%): 0 (0.0) vs 0 (0.0) in UIC group 100–…	No effect	No effect	↑	NA	NA	No effect	None	FT4 showed significant difference between UIC group 100–149 and 150–249 µg/L, but not TSH, and FT3. fT4 was higher in UIC group 100-149 µg/L compared to 150-249 µg/L, but not TSH and fT3. TDR was not higher in pregnant women in the counties with an mUIC of 100–149 µg/L compared to the counties with an mUIC of 150–249 µg/L.	Te Fujian Provincial Health Technology Project [2020CXA020]; Fujian Provincial Natural Science Funding [2020J01093]; and Construction of Fujian Provincial Scientific and Technological Innovation Platform [2019Y2001].
Corcino et al. 2019	Brazil	Evaluate iodine nutritional status and its association with maternal thyroid function from the first to the third trimester in a sample of pregnant women	Longitudinal study with cross-sectional measurements at two time-points in prengnacy	Pregnant women	Healthy pregnant women recruited between 2014-2017 in the area of Rio de Janeriro from antenatal appointments. Pregnant women followed-up in 1st and 3rd trimester.	Mean (SD): 26.5 (4.9)	Women	1st trimester: n= 243. 3rd trimester: n= 100	Inclusion: Pregnant women. Exclusion: Known thyroid or any other chronic diseases, multifetal pregnancies and those taking iodinecontaining supplements at enrolment	Median UIC: Overall: 217 µg/L; 1st trimester: 221 µg/L; 3rd trimester: 208 µg/L	ICP-MS	Three spot urine samples on different days in both trimesters	TSH, fT4, subclinical hypothyroidism	Mean (SD) in groups of UIC <150 µg/L vs. ≥150 µg/L TSH 1st trimester: <150 µg/L: 1.63 (1.80) ≥150 µg/L: 1.52 (1.13) TSH 3rd trimester: <150 µg/L: 1.69 (0.83) ≥150 µg/L: 1.66 (0.90) Compared 1st trimester levels vs 3rd trimester levels stratified for iodine status. fT4 1st trimester: <150 µg/L: 1.17 (0.18) ≥150 µg/L: 1.14 (0.16) fT4 3rd trimester: <150 µg/L: 0.87 (0.12) ≥150 µg/L: 0.89 (0.13) Comp…	No effect	NA	No effect	NA	NA	No effect	None	No difference in TSH or fT4 concentrations in UIC<150 vs.≥150 µg/L	The study was financially supported by Fundação Carlos Chagas Filho de Amparo à Pesquisa do Estado do Rio de Janeiro (FAPERJ) (grant number E-26/202.143/2015). FAPERJ had no role in the design, analysis or writing of this article. Confict of interest: None.
Cui et al. 2020	China	To explore whether TSH and/or DA affect intelligence in populations with different urinary iodine concentration (UIC)	Cross-sectional	Children	Children recruited from five different schools in the district in 2014-2018. Classes from the different schools were randomly selected for the age group 7-12 years.	Range: 7-12 years. >9 y: 78%, ≤9 y: 22%	Girls: 50%. Boys: 50%	n= 498	Not given	Not given <100 µg/L: n= 70 100-300 µg/L: n= 311 ≥300 µg/L: n= 117	Arsenic-cerium catalytic spectrophotometry (Chinese standard WS/T 107-2016) (no information regarding quality of the methods or reference material).	One spot urine sample	TSH	Median (IQR) TSH (mIU/L) <100 µg/L (n= 70): 2.80 (2.07-3.68) 100-300 µg/L (n= 311): 2.80 (2.22-3.81) ≥300 µg/L (n= 117): 3.02 (2.11-4.26) P= 0.638	No effect	NA	NA	NA	NA	NA	None	No difference in TSH concentration between UIC groups	This work was supported by the National Nature Science Foundation of China [grant numbers 81573107, 81372934] and Tianjin Health Inspection Fund [grant number TJHIJS2016001]. The authors declare that there are no conflicts of interest.
Delshad et al. 2016	Iran	To assess iodine intake and the prevalence of thyroid dysfunction in a national representative sample of pregnant women in Iran.	Cross-sectional	Pregnant women	A total of 1072 pregnant women from all trimesters recruited from antenatal care clinics in 10 provinces (randomly selected from 31 provinces of the country) in 2014.	Mean (SD): 27 (7)	Women	n= 1,072	Inclusion: Women aged 20–40 years who had lived in the city for more than 5 years with pre-gestational regular menses and were pregnant with a singleton pregnancy. Exclusion: smokers and those women with a history of thyroid disease or any other chronic diseases, and subjects on any medical regimen before pregnancy that may affect thyroid function, such as glucocorticoids, dopamine, or antiepilep…	Median (IQR) UIC: 87 (47-139) µg/L	Sandell–Kolthoff technique	One spot urine sample	TSH, fT4, overt hypothyroidism, subclinical hypothyroidism, subclinical hyperthyroidism, overt hyperthyroidism	Median (IQR) TSH (mIU/L): UIC: <100 (n= 626): 1.9 (1.3–2.9) 100-149 (n= 212): 1.8 (1.3–2.7) 150-250 (n= 174): 2.1 (1.4–3.1) Median (IQR) fT4 (pmol/L): UIC: <100 (n= 626): 15.9 (12.4–22.8) 100-149 (n= 212): 16.7 (12.24–21.30) 150-250 (n= 174): 15.20 (11.81–21.42) Overt hypothyroidism n (%) <100 (n= 626): 11 (11.80) 100–149 (= 212) 2 (0.95) 150–250 (n= 174): 4 (2.30) Subclinical hypothyroidism n (%…	No effect	NA	No effect	NA	NA	NA	None	No clear difference in TSH or fT4 concentrations between UIC groups	Financial statement not given. The authors declare that they do not have any commercial associations which might create a conflict of interest in connection with this manuscript.
Du et al. 2014	China	To clarify the relationship between adult iodine malnutrition (including iodine deficiency due to low coverage rate of iodized salt and excess iodine intake from drinking water) and thyroid abnormalities (dysfunction and disease).	Cross-sectional	General adults	Three populations with different iodine nutrition levels were selected in three provinces: High iodine water, sufficient iodine nutrition and iodine deficiency.	Mean (SD) age: Sufficient: 58 (12) y; Deficient: 52 (15) y	Men and women	n= 2,147	Inclusion: Participants who had lived in the region for more than 10 years and were older than 18 years. Exclusion: Taking anti-thyroid drugs during the time of this study	Median (IQR) UIC: Sufficient group: 229 (134-323) µg/L; Deficient group: 62 (36-99) µg/L	Acid digestion method (As3+-Ce4+catalytic spectrophotometry)	One spot urine sample	Overt and subclinical hypo- and hyperthyroidism	UIC < 100 µg/L (n= 667) (reference) vs. UIC 100-300 µg/L (n= 550): OR (95% CI): Subclinical hypothyroidism: 5.791 (3.161, 10.611) (P< 0.01) Subclinical hyperthyroidism and overt hyperthyroidism: 0.401 (0.146, 1.102) (P> 0.05) Prevalence of thyroid disease: Subclinical hypothyroidism: - UIC <100 µg/L (n= 509): n= 15 (2.25 %) - UIC 100-300 µg/L (n= 667): n= 53 (10.4 %) In men, no significant differ…	NA	NA	NA	NA	NA	↑	None	The group with UIC 100–300 µg/L had a nearly 6 times higher odds of having subclinical hypothyroidism compared to group with UIC < 100 µg/L. There was a significantly higher prevalence of subclinical hyperthyroidism and overt hyperthyroidism in the deficient UIC group compared to the sufficient group, but no difference in the prevalence of overt hypothyroidism.	This study was supported by the Special Fund for National Health Scientific Research in the Public Interest by the Ministry of Health of China (No. 201202012). The funders had no role in study design, data collection and analysis, decision to publish, or preparation of the manuscript. The authors have declared that no competing interests exist.
Fan et al. 2023	China	To investigate the adult iodine nutrition and the prevalence of thyroid diseases in Qinghai Province, and analyze the correlation between iodine and thyroid diseases.	Cross-sectional	General adults	Cluster sampling of permanent residents (both rural and urban) in Qinghai province from September 2015 to March 2016.	>18	Both	2628	Exclusion: lack of information about gender, age, or thyroid function testing	Median (IQR) UIC: 218 (148-313) µg/L	ICP-MS (Agilent 7700x, Agilent Technologies, USA).	One spot urine sample (fasting)	Clinical hyperthyroidism, subclinical hyperthyroidism, clinical hypothyroidism, subclinical hypothyroidism,	UIC < 100 µg/L (n= 297), 100–200 µg/L (n= 861), 200–300 µg/L (n= 745), ≥300 (n= 725) Clinical hyperthyroidism, n (%): 2 (0.67) vs 9 (1.06) vs 10 (1.34) vs 10 (1.38), x^2 = 1.17, p = 0.761 Subclinical hyperthyroidism: 0 (0.00) vs 1 (0.12) vs 2 (0.27) vs 1 (0.14), x^2 = 1.19, p = 0.756 Clinical hypothyroidism: 8 (2.69) vs 6 (0.71) vs 5 (0.67) vs 7 (0.97), x^2 = 10.22, p = 0.017 Subclinical hypothyr…	NA	NA	NA	NA	NA	↑	None	There was a significant difference in the prevalence of clinical hypothyroidism between the UIC groups, but not for clinical hyperthyroidism, subclinical hyperthyroidism and subclinical hypothyoridism.	No financial support was received for the research, authorship, and/or publication.
Filipowicz et al. 2023	Poland	To evaluate iodine status in pregnant women and assess the supplementation rate, effects, and guidelines adherence in a real-life setting among pregnant women from western Poland.	Cross-sectional	Pregnant women	Caucasian women from the western region of Poland enrolled on admission to the obstetric ward prior to their term delivery. Randomly recruited from the Gynecological and Obstetric Clinical Hospital at Poznan University of Medical Sciences between 2018 and 2021.	P50 (IQR): 33 (31–35)	Women	91	Inclusion: healthy, euthyroid, or hypothyroid in the range adjusted to the pregnancy status, with or without antithyroid antibodies [a-TPO, a_tg, TRAb), and either treated or not with LT4.	Median (IQR) UIC: 106 (69–156) µg/L Median (IQR): UIC:Cr: 104 (62–221) µg/g	Validated high- performance liquid chromatography with ultraviolet detection (HPLC-UV).	One spot urine sample	TSH	UIC <150, 150–249 and 249, n in groups not given TSH, µU/mL (mean, SD): 2.06 ± 0.82* vs 1.42 ± 0.69* vs 1.97 ± 0.73, H= 7.9, P= 0.02 *Post-hoc analysis of the difference between UIC group <150 and 150–249: p= 0.014 H = result of the Kruskal-Wallis test	↑	No effect	No effect	No effect	No effect	No effect	None	Significantly higher TSH in the group of pregnant women with UIC <150 µg/L compared to the group with UIC 150–249 µg/L.	National Science Centre in Poland (grant number 2019/33/N/NZ5/02303) - a PRELUDIUM-17 grant
Fister et al. 2011	Slovenia	To establish whether the higher thyroid stimulating hormone (TSH) levels and lower levels of the 2 free thyroid hormones noted toward the end of pregnancy are in relation with iodine supply.	Longitudinal study with cross-sectional measurements at two time-points in pregnancy and post-partum	Pregnant and postpartum women	Women recruited at the outpatient clinic of the Department of Obstetrics and Gynecology from 2004-2006. Women were followed-up in the 3rd trimester and 4 months after delivery.	Mean (SD): 31 (4)	Women	n= 116	Inclusion: No history of thyroid disease, not be past the 15th gestational week of pregnancy.	Median UIC:Cr: 3rd trimester: 171 µg/g. 4 months postpartum: 144 µg/g	Sandell-Kolthoff reaction	One spot urine sample	TSH, fT3, fT4	N for groups not given 3rd trimester: Mean (SD) TSH (mIU/L): UIC:Cr (µg/g): (P= 0.07) ≤100: 2.13 (0.75) 100-200: 1.74 (0.90) >200: 1.98 (0.78) 4 months postpartum: Mean (SD) TSH (mIU/L): UIC:Cr (µg/g): (P= 0.81) ≤100: 1.52 (0.65) 100-200: 1.45 (0.63) >200: 1.59 (0.73) 3rd trimester: Mean (SD) fT3 (pmol/L): UIC:Cr (µg/g): (P= 0.62) ≤100: 3.90±0.27 100-200: 3.83±0.33 >200: 3.81±0.33 4 months postpa…	No effect	No effect	No effect	NA	NA	NA	None	The changes in TSH, fT3 and fT4 concentrations during pregnancy and after delivery were not related to UIC. No clear association between UIC with TSH, fT3 or fT4 were seen.	Financial statement not given. The authors have no conficts of interest.
Fu et al. 2017	China	To evaluate the relationship between iron level, urinary iodine concentrations(UIC) and thyroid-stimulating hormone (TSH) and/or free thyroxine (FT4) concentrations, free triiodothyronine (FT3) concentrations.	Cross-sectional	Pregnant women	Pregnant women recruited from their regular early (GW 8-13) follow-up visit to pregnancy health clinics at one hospital from 2012-2014.	Mean (SD): 27 (3)	Women	n= 1,764	Inclusion: Pregnant women (Han nationality) aged 18–44 years who had lived at their urban locations for >1 year and had participated in the prenatal care program at the Hospital Fetal Medicine Center from approximately 8 weeks of gestation from their last menstrual periods were invited to participate in the study. Exclusion: 1) those with a history of thyroid disorder and/or current use of thyroi…	Median (IQR) UIC: 200 (90-235) µg/L	Sandell-Kolthoff reaction	One spot urine sample	TSH, fT3, fT4	Median (IQR): TSH (mIU/L) in UIC: <150 (n= 528): 1.46 (0.88–2.16) 150-249 (n= 798): 1.49 (0.96–2.16) ≥250 (n= 439): 1.52 (1.02–2.26) No significant differences between the UIC groups Median (IQR): fT3 (pmol/L) in UIC (P< 0.001)*: <150 (n= 528): 4.5 (4–5.2) 150-249 (n= 798): 4.6 (4.2–5.2) ≥250 (n= 439): 4.2 (3.7–4.7) *Significantly lower in the UIC ≥250 group compared with the other two groups Med…	No effect	No effect	No effect	NA	NA	NA	None	No clear difference in TSH, fT3 or fT4 concentrations in UIC group 150 µg/L vs. 150-249 µg/L.	This work was supported by Maternal and Child Health Scientific Research Project of Jiangsu Province (number: F201408 to Jinyan FU); Wuxi hospital management center medical technology development fund (CSZ0N1418 to Jinyan Fu); Scientific Research Foundation for the Returned Overseas Chinese Scholars (2015). Funders had no role in the study design, data collection and analysis, decision to publish…
Guo et al. 2016	China	To evaluate iodine status in Xinjiang, which had a long-term deficiency in iodine intake, and the effect of iodine status on the incidence of thyroid diseases	Cross-sectional	General adults	Participants selected from two communities of Urumqi in Xinjiang Province with age range 18-84 y.	Mean (SD): 47 (14)	Women: 71%. Men: 29%	n= 1,591	Inclusion: Age between 18 and 84 years. Exclusion: Pregnant women, <18 y, other etnic minorities than Han and Uyghur, missing data.	Median UIC: 131 µg/L	Sandell-Kolthoff reaction (As3+–Ce4+ catalytic spectrophotometry method (WS/T 107.2006)). The quality control was provided by the Ministry of Health of the People's Republic of China.	One spot urine sample	Over hypothyroidism, subclinical hypothyroidism, overt hyperthyroidism, subclinical hyperthyroidism	Overt hypothyroidism (TSH >4.2 mIU/L and fT4 <11.5 pmol/L): UIC <100 (n= 547): 4.8 % UIC 100-300 (n= 868): 2.8% Significant difference in pairwise comparison: x^2 = 8.715, P = 0.003 Subclinical hypothyroidism (TSH >4.2 mIU/L): UIC <100 (n= 547): 19.6% UIC 100-300 (n= 868): 17.3% No significant difference between the groups. Overt hyperthyroidism (TSH <0.27 mIU/L and fT4> 22.5 pmol/L): UIC <100 (n…	NA	NA	NA	NA	NA	↑	None	Significantly higher prevalence of overt hyper- and hypothyroidism in UIC group < 100 μg/L compared to 100–300 μg/L. No difference in the prevalence of subclinical hyper- and hypothyroidism between the UIC groups.	This study was supported by ‘Natural Science Foundation of Xinjiang Uyghur Autonomous Region’ (2013211A105). The authors declare no conflict of interest.
Guo et al. 2020	China	To explore iodine status changes throughout pregnancy and trimester-specific thyroid function changes under different iodine statuses to scientifically identify the relationship between thyroid function and iodine intake	Cross-sectional	Pregnant women	Pregnant women recruited while attending routine antenatal visits.	Mean (SD): 28 (3)	Women	n= 2,378	Inclusion: Pregnant women. Exclusion: Living in the local area <5 y, multiple pregnancy, age below 18 or above 35, personal/family history of thyroid disease, history of autoimmune disease and taking iodine supplements during pregnancy.	Median (IQR) UIC: All (n= 2,378): 168 (111-263) µg/L; 1st trimester (n= 510): 190 (128-290) µg/L; 2nd trimester (n= 1,243): 167 (112-263) µg/L; 3rd trimester (n= 625): 155 (100-235) µg/L;	Sandell-Kolthoff reaction	One spot urine sample	TSH, fT3, fT4	Median (IQR) TSH (mIU/L): UIC: 1st trimester: <100 (n= 125): 1.3 (0.6–1.8) 100-149 (n= 85): 1.1 (0.6–1.7) 150-249 (n= 149): 1.1 (0.6–1.7) 2nd trimester: <100 (n= 315): 1.6 (1.1–2.2) 100-149 (n= 256): 1.5 (1.0–2.2) 150-249 (n= 358): 1.6 (1.0–2.1) 3rd trimester: <100 (n= 196): 1.8 (1.3–2.3) 100-149 (n= 133): 1.6 (1.3–2.4) 150-249 (n= 174): 1.7 (1.3–2.3) Mean (SD) fT3 (pmol/L): UIC: 1st trimester: <…	No effect	No effect	No effect	NA	NA	NA	None	No differences were observed in thyroid functions markers among different UIC groups.	This work was supported by the National Nature Science Foundation of China [grant number 81330064], United Nations International Children's Emergency Fund, and Tianjin Education Committee Social Science [grant number 2017JWZD35]. The authors declare that there are no conflicts of interest.
Gustin et al. 2022	Sweden	Elucidating the joint impact of iodine, selenium, and zinc status on thyroid hormone and TSH concentrations in pregnant women in northern Sweden.	Cross-sectional	Pregnant women	Pregnant women from the birth cohort NICE, established between 2015 and 2018 in the catchment area of Sunderby Hospital in northern Sweden. Samples collected in gestational week 29.	Median: 30	Women	n= 531	Exclusion: Twin pregnancy, second pregnancies, those with with any form of thyroid dysfunction and/or who were prescribed thyroid-interfering drugs according to their pregnancy-related hospital records, who lacked a plasma sample, who had extreme hormone concentrations (TSH > 20 mIU/L).	Median (IQR) UIC: 112 (80-156) µg/L	ICP-MS	One spot urine sample	TSH, fT3, fT4, total T3, total T4	Multivariable adjusted regression analyses of UIC (µg/L, log2-transformed) with thyroid hormones (B (95% CI) (P-value): TSH: -0.021 (-0.12, 0.081) (P= 0.68) fT3: -0.020 (-0.070, 0.031) (P= 0.45) fT4: 0.14 (-0.041, 0.33) (P= 0.13) Total T3: -0.011 (-0.062, 0.039) (P= 0.66) Total T4: 1.3 (-1.0, 3.5) (P= 0.28) Spearman correlation between UIC with thyroid hormones: TSH: r= 0.026 (P> 0.05) fT3: r= -0…	No effect	No effect	No effect	No effect	No effect	NA	Parity (0 and >0), maternal education (lower than university and university), and season of sampling (spring, summer, fall, and winter).	No clear associations between iodine status and thyroid hormones.	Supported by Swedish Research Council grant 2017-01172 (to A-SS), Swedish Research Council Formas grants 2018-02275 (to MK) and 2019-01007 (to MV), Swedish Research Council Forte grant 2018-00485 (to AEW), and Karolinska Institutet. Funding bodies were not involved in the study design; in the collection, analysis, and interpretation of data; or in writing the manuscript. Author disclosures: the a…
Habimana et al. 2014	Congo	To assess the prevalence of thyroid dysfunction and its potential link with iodine deficiency in pregnant women in Lubumbashi.	Cross-sectional	Pregnant women	Pregnant women (all trimesters included) recruited from three maternity untis (with different socioeconomic strata) from Lubumbashi (area with low salt iodization) in 2009-2011. n= 375 women were recruited, and n= 225 were randomly selected among those (n= 75 in each trimester)	Mean (SD): 27 (7)	Women	n= 225	Exclusion: Twin pregnancies and women with known thyroid disease	Median (IQR) UIC: 138 (57-321) µg/L	Sandell-Kolthoff reaction	One spot urine sample	TSH, fT3, fT4	TSH (mIU/L) (median (IQR): UIC <150 (n= 115): 2.06 (1.29-3.07) UIC 150-249 (n= 35): 2.00 (1.44-2.81) UIC ≥250 (n= 70): 1.42 (0.90-2.05) P= 0.002 fT4 (ng/dl) (median (IQR): UIC <150 (n= 115): 0.86 (0.67-1.03) UIC 150-249 (n= 35): 0.79 (0.67-0.97) UIC ≥250 (n= 70): 0.85 (0.67-0.98) P= 0.58 fT3 (pg/mL) (median (IQR): UIC <150 (n= 115): 1.57 (1.09-2.28) UIC 150-249 (n= 35): 1.30 (1.01-2.18) UIC ≥250 …	No effect	No effect	No effect	NA	NA	NA	None	No differences in TSH, fT3 and fT4 between the UIC groups <150 and 150–249 µg/L.	This study was supported by a grant from the Commission Universitaire pour le De´veloppement (CUD—PIC 2008 RD Congo; www.cud.be) of the Belgian Government. No competing financial interests exist.
Hollowell et al. 2007	USA	To review the iodine status of women as assessed through National Health and Nutrition Examination Surveys from 1971 to 2002.	Cross-sectional	Women of reproductive age	Data from NHANES III (1988-1994) on UIC, TSH and T4 in reproductive and pregnant women.	Range: 15-44 y	Women	n= 4929	Inclusion: Women of reproductive age (15-44 y)	Median (SE) UIC: Pregnant women (n= 348): 141 (14) µg/L; Reproductive women (n= 5057): 127 (4) µg/L	Given in another publication	One spot urine sample	TSH, T4	Pregnant women: TSH (mIU^-1), geometric mean (SE): UIC <100 (n= 80): 1.23 (0.15) UIC 100-299 (n= 174): 0.97 (0.13) P >0.05 T4 (nmol/L), geometric mean (SE): UIC <100 (n= 80): 145.4 (5.0) UIC 100-299 (n= 174): 150.2 (3.8) P >0.05 Reproductive women: TSH (mIU^-1), geometric mean (SE): UIC <100 (n= 1511): 1.32 (0.04) UIC 100-299 (n= 2468): 1.35 (0.03) P >0.05 T4 (nmol/L), geometric mean (SE): UIC <1…	No effect	NA	NA	NA	No effect	NA	None	Low iodine status (UIC<100 µg/L) was not associated with altered TSH of T4 concentrations.	Not given
Jain 2013	USA	To use the most recent data available in NHNAES to evaluate the associations between various variables that make a thyroid profile and various PFAAs.	Cross-sectional	General adults	Data from NHANES participants 2007-2008 (aged 12 years and older)	Range: 12-65+ years	Men and women	n= 1540	Inclusion: Aged 12 years and older with data on thyroid function	Not given. UIC< 100 µg/L (iodine deficient): n= 449. UIC≥ 100 µg/L (iodine replete): n= 1148	Given in another publication	One spot urine sample	TSH, fT3, fT4, total T3, total T4	Geometric means (95% CI): UIC< 100 µg/L (iodine deficient) vs. UIC≥ 100 µg/L (iodine replete): TSH (uIU/L): 1668.1 (1571.9–1770.2) vs. 1519.9 (1455.3–1587.3) (P< 0.05) fT3 (pg/L): 3272.4 (3219.4–3326.2) vs. 3249.1 (3213.5–3285.2) (P= 0.40) fT4 (fg/dl): 773.7 (756–791.9) vs. 765 (750.3–780) (P> 0.05) Total T3 (fg/dl): 117245.2 (113884.3–120705.3) vs. 113383.7 (111138.9–115673.9) (P= 0.02) Total T4…	↑	No effect	No effect	↑	↑	NA	None	Those who were iodine deficient had higher TSH, total T3, and total T4 concentrations compared to those who were iodine replete.	The author had no funds made available to conduct this research.
Jiang et al. 2023	China	To explore whether Tg can be used as a more sensitive biomarker of iodine status for pregnant women with mild and moderate ID.	Longitudinal study with cross-sectional measurements at three time points in pregnancy	Pregnant women	Pregnant women recruited during their first hospital visit in pregnancy by multistage cluster random sampling between July 2018 and December 2020. One hospital was randomly selected from 7 out of 90 counties of Zheijiang Province. Urine and blood samples were collected at a mean of 10, 17 and 32 weeks of gestation.	Range 18–45	Females	1332	Inclusion: age 18–45 y who had lived in the county for at least 1 y and plan to live in the county for the next 3 y, women in GW <= 12 weeks, singleton pregnancy Exclusion: GW > 12 weeks, patients with a history of thyroid disease or any other chronic diseases, iodine-containing contrast agent injection within 1 year.	Median (IQR) UIC: 1st trimester (n= 1332): 116.08 (75.53-171.60) µg/L. 2nd trimester (n= 1182): 111.20 (74.15-163.51) µg/L. 3rd trimester (n= 1026): 105.76 (68.93-157.85) µg/L.	As3+-Ce4+ catalytic spectrophotometry method with ammonium persulfate digestion.	One spot urine sample	TSH, fT4	Linear mixed effect models, log-transformed TSH (mIU/L). <150 µg/L (n= 2445) vs ≥ 150 µg/L (reference, n= 1095) β (95% CI): 0.032 (–0.009, 0.073), p=0.130 Spearmans rank correlation, UIC and fT4: r = 0.059, p <0.01 Estimated marginal mean (95% CI) TSH (mIU/L) in UIC group <150 vs ≥150 in different trimesters. TSH was log-transformed, results are computed by back transformation of estimated margin…	No effect	NA	↓	NA	NA	NA	Adjusted for maternal age, BMI, highest educational level, passive smoking cigarette, and interaction regarding the iodine status and GW	TSH was not statistically different in the UIC group <150 µg/L compared to the UIC group ≥150 µg/L. The correlation between UIC and fT4 was statistically significant but relatively weak throughout pregnancy.	Science Foundation of National Health Commission of the People’s Republic of China (grant number WKJ-ZJ-2332) and Zhejiang Provincial Natural Science Foundation of China (grant number TGY23H24001).
Jukic et al. 2015	Croatia	To assess iodine intake in schoolchildren from the Zagreb area and to evaluate the value of DBS-Tg in schoolchildren as a new functional biomarker of iodine deficiency (and iodine excess).	Cross-sectional	Children	Healthy schoolchildren living in the capital of Zagreb and the neighboring small town of Jastrebarsko. Two schools were invited to participate.	Range: 6-12 years. Mean (SD): 9.1 (1.44)	Girls: 49%. Boys: 51%	n= 159	Exclusion: Exclusion criteria were age <6 years or >12 years, chronic diseases, and use of chronic medications or iodine supplements.	Median (min-max) UIC: 205 (1-505) µg/L	Sandell-Kolthoff reaction	One spot urine sample	TSH, total T4	Geometric mean (SD) TSH (mU/L): UIC <50 µg/L (n= 15): 0.65±0.18 UIC 50-99 µg/L (n= 8): 0.73±0.39 UIC 100-199 µg/L (n= 54): 0.63±0.32 UIC 200-299 µg/L (n= 57): 0.74±0.35 Stated there was no significant change in TSH at all levels of iodine intake. Arithmetric mean (SD): T4 (nmol/L): UIC <50 µg/L (n= 15): 64.70±16.16 UIC 50-99 µg/L (n= 8): 70.0±11.58 UIC 100-199 µg/L (n= 54): 63.0±11.18 UIC 200-299…	No effect	NA	NA	NA	No effect	NA	None	No clear association between different levels of UIC with TSH or total T4 concentrations in euthyroid schoolchildren with adequate UIC.	This work was supported by UNICEF (New York, USA), the Swiss Federal Institute of Technology (ETH) (Zurich, Switzerland) and the International Council for the Control of Iodine Deficiency Disorders (ICCIDD) (Zurich, Switzerland).
Kim et al. 2017	South Korea	To evaluate the effects of vitamin D levels and iodine intake on AITD and thyroid dysfunction in the Korean population	Cross-sectional	Adolescents and adults	KNHANES VI-1 and 2 including children ≥10 years.	≥10 years. Median (IQR): 41 (25-55).	Men: 55.5%. Women: 44.5%.	n= 4181	Inclusion: Children ≥10 years and adults.	Median (IQR) UIC: 309.6 (159.9–750.0) µg/L	ICP-MS	One spot urine sample	Thyroid dysfunction (defined by TSH and fT4 concentrations)	UIC<100 µg/L: Euthyroid: n= 478 (95.6%) Thyroid dysfunction: n= 26 (4.5%) UIC 100-300 µg/L: Euthyroid: n= 1462 (94.8%) Thyroid dysfunction: n= 75 (5.2%) P = 0.016, but there was a significantly different prevalence in the group with UIC ≥ 300 compared to the other two groups.	NA	NA	NA	NA	NA	No effect	None	No clear difference in thyroid dysfunction between deficient and adequate groups of UIC in this study.	This study was supported by a grant (No. 2017- 749) from the Asan Institute for Life Sciences, Asan Medical Center, Seoul, Korea. The authors declare that they have no competing interests.
Kim et al. 2019	South Korea	To evaluate iodine nutrition status in Korea, and the association between UIC and thyroid hormones	Cross-sectional	Adolescents and adults	Korea National Health and Nutrition Examination Survey (KNHANES) VI (2013–2015) including scool-age children and adults (excluding pregnant and lactating women)	> 6 years (mean not given). 86% >19 y.	Not given	n= 6564	Inclusion: School-aged children and adults except pregnant and lactating women with data on UIC and thyroid hormones in KNHANES	Median (IQR) UIC: 293.9 (156.5–683.6) µg/L	ICP-MS	One spot urine sample	TSH, fT4	TSH (mIU/L): Geometric mean (SE): UIC <100 (n= 781): 1.92 (0.04) UIC 100-199 (n= 1470): 2.01 (0.02) UIC 200-299 (n= 1029): 2.09 (0.03) Higher UIC groups not shown, P for trend <0.001 fT4 (ng/dl): Geometric mean (SE): UIC <100 (n= 781): 1.24 (0.01) UIC 100-199 (n= 1470): 1.27 (0.01) UIC 200-299 (n= 1029): 1.27 (0.01) Higher UIC groups not shown, p for trend <0.001	↓	NA	No effect	NA	NA	NA	Adjusted age and sex	The group with UIC <100 had some lower TSH concentrations compared to adequate status (significant increasing trend as UIC was increasing). No differences in fT4 concentrations.	Not given. The authors have no conflict of interest.
Knight et al. 2018	UK	To study the impact of perchlorate and thiocyanate exposure on thyroid function of pregnant mothers from South West England where iodine deficiency has been shown to be common	Cross-sectional	Pregnant women	Pregnant women (gestational week 36-38) recruited during routine antenatal care.	Mean (SD): 31 (5)	Women	n= 308	Inclusion: Singleton pregnancy at 36-38 weeks gestation, no known thyroid disease, and were not on any drugs which may affect thyroid function.	Median (IQR) UIC: 88 (55-157) µg/L	ICP-MS	One spot urine sample	TSH, fT4	In regression analysis between UIC (natural log transformed) with: TSH: β (SE) (95% CI): -0.03 (0.035) (-0.10, 0.039) P= 0.4 fT4: β (SE) (95% CI): 0.156 (0.124) (-0.088, 0.401) P= 0.21	No effect	NA	No effect	NA	NA	NA	None	No clear association between UIC with TSH nor fT4.	This study was funded by the Small Grants Scheme of the Research & Development Department, Royal Devon and Exeter Hospital NHS Foundation Trust. BAK and BMS are funded by the National Institute for Health Research (NIHR) as core members of the NIHR Exeter Clinical Research Facility. This article presents independent research supported by the NIHR Exeter Clinical Research Facility. The views expre…
Kose Aktas et al. 2022	Turkey	To evaluate thyroid hormone status amd urinary iodine concentration (UIC), in pregnant women, prospectively, during the three trimesters.	Longitudinal study with cross-sectional measurements at three time-points in pregnancy	Pregnant women	Pregnant women followed at three time points in each trimester.	Mean (SD): 28 (6)	Women	n= 265	Exclusion: History of thyroid dysfunction or any other acute or chronic diseases or individuals who used drugs or preparations containing iodine that could influence thyroid hormone metabolism	Median UIC: 1st trimester: 96 (range: 1-435) µg/L. 2nd trimester: 78 µg/L. 3rd trimester: 60 µg/L.	Sandell-Kolthoff reaction	One spot urine sample	TSH, fT3, fT4	1st trimester (n= 265), n in UIC groups not given: TSH (median (min-max)) (mIU/L): UIC <50 µg/L : 0,25 (0,01–2,78) UIC 50-150 µg/L: 0.36 (0.01–3.93) UIC≥150 µg/L: 0.35 (0.10–3.02) p = 0.612 (among three UIE groups, <50, 50–150 and >150 fT4 (median (min-max)) (ng/dl): UIC <50 µg/L: 3.23 (2.48–5.99) UIC 50-150 µg/L: 3.16 (2.45–7.79) UIC ≥150 µg/L: 3.14 (2.19–5.59) p = 0.540 (among three UIE groups)…	No effect	↓	No effect	NA	NA	NA	None	In 1st trimester, fT3 levels was lower in the mild-to-moderate iodine deficient group (50-150 µg/L) compared with adequate status (≥ 150 µg/L), but not in 2nd and 3rd trimester. No differences was seen in TSH and fT4 between UIC groups.	There is no conflict of interest related to our manuscript, and the authors have nothing to disclose.
Kumorowulan et al. 2020	Indonesia	To investigate iodine status and thyroid function among three different regions of iodine adequacy	Cross-sectional	Women of reproductive age	Women of reproductive age (15-45 years) in three location represented geographical risk of iodine adequacy.	Mean (SD): 35 (8)	Women	n= 748	Inclusion: Women 15-45 years	Median (range) UIC: 174 (1-1690) µg/L.	Sandell-Kolthoff reaction	One spot urine sample	TSH, fT4, prevalence of hyperthyroidism, secondary hyperthyroidism, subclinical hypothyroidism, hypothyroidism	UIC<100 µg/L (n= 200) vs. UIC 100-299 µg/L (n= 420), ≥300 µg/L (not presented below). Median (min, max): TSH (mIU/L): 1.78 (0.04, 15.42) vs. 1.63 (0.01, 31.05) fT4 (ng/L): 1.20 (0.33, 2.77) vs. 1.27 (0.10, 3.34) No significant difference between groups (p<0.05) Prevalence of thyroid dysfunction, n(%) in UIC group <100 µg/L; 100–299 µg/L Hyperthyroidism: 0.5 (1); 1.0 (4) Subclinical hyperthyroidis…	No effect	NA	↓	NA	NA	No effect	None	Slightly higher TSH and lower fT4 concentrations in the group with UIC<100 µg/L compared to adeqaute status. Stated there were no relationship between iodine status and prevalence of hyperthyroidism and hypothyroidism, but subclinical hypothyroidism most prevalent in excess UIE population.	Not given. The authors have no conflict of interest.
Levie et al. 2019	Sweden	To investigate the association of maternal urinary iodine concentration corrected for creatinine (UI/Creat) with thyroid function and auto-antibodies in a mild-to-moderate iodine-deficient pregnant population.	Cross-sectional	Pregnant women	Pregnant women recruited from the Swedish Environmental Longitudinal, Mother and Child, Asthma and Allergy study. Samples taken at a median (95% CI) gestational age 10 (6-14) weeks.	Mean (SD): 30 (5)	Women	n= 2009	Inclusion: If included a measure of urinary iodine and creatinine concentration, and thyroid function during pregnancy were available. Exclusion criteria: Twin pregnancy, thyroid interfering medication usage, and pre-existing thyroid disease.	Median UIC (95% CI): 90 (38-439) µg/L. Median UIC/Cr(95% range): 85 (36-386) µg/g.	Sandell-Kolthoff reaction	One spot urine sample	TSH, fT3, fT4, total T3, total T4	Thyroid function tests did not differ between UIC/Cr groups when departing into quartiles. In multivariable linear regression analyses in TPOAb-negative women (using restricted cubic splines with three knots): A lower UIC/Cr was associated with lower TSH (P= 0.027), a higher total T4 (P= 0.032), and a trends towards a higher fT4 (P= 0.081), fT3 (P= 0.079) and total T3 (P= 0.10). Supplementary Tab…	↓	No effect	No effect	No effect	↑	NA	Adjusted for TPOAb, hCG, gestational age, maternal age, maternal ethnicity, maternal education, parity, maternal BMI, smoking status based on the serum cotinine concentration, and child sex.	Lower iodine availability was associated with a slightly lower TSH and a higher total T4.	This project has been supported by the Exchange in Endocrinology Expertise (3E) program of the European Union of Medical Specialists (UEMS), Section and Board of Endocrinology (to T.I.M.K). R.P.P was supported by a ZOnMW VIDI grant (016 176.331) and an Erasmus MC MRACE grant. The SELMA study was funded by grants from the Swedish Research Council (Formas) and the County Council of Värmland, Sweden.
Li et al. 2020	China	To re-evaluate the current situation of iodine nutrition and the prevalence of thyroid disorders, as well as the relationships between them	Cross-sectional	General adults	A nationally representative cross-sectional study with participants, aged 18 years or older, from all 31 provincial regions of mainland China was performed.	Mean (95% CI): 43 (42-44)	Women: 49.45%. Men: 50.55%.	n= 78 470	Inclusion: Aged 18 years or older, living in the selected community for at least 5 years, having not received iodine drugs or contrast agents within 3 months, and nonpregnant women	Median (IQR) UIC: 178 (118-264) µg/L	ICP-MS	One spot urine sample	Thyroid dysfunction (defined by TSH, fT4 and fT3 concentrations)	OR (95% CI) for UIC <100 µg/L (n= 13,848) vs. 100-199 µg/L (n= 30,525) (1.00= reference): Subclinical hypothyroidism: Model 1: 0.94 (0.87-1.02); Model 2: 0.92 (0.85-1.00) Overt hypothyroidism: Model 1: 1.40 (1.07-1.83); Model 2: 1.49 (1.12-1.98) Subclinical hyperthyroidism: Model 1: 0.81 (0.51-1.29); Model 2: 0.84 (0.52-1.35) Overt hyperthyroidism: Model 1: 1.52 (1.11-2.07); Model 2: 1.53 (1.15-2…	NA	NA	NA	NA	NA	↑	Model 1: Adjusted for age and sex Model 2: Adjusted for age, sex, location, education level, income, consumption of iodized salt, family history of thyroid disease, cigarette smoking, and BMI.	Iodine deficiency (UIC<100 µg/L) compared to adequate iodine status (UIC 100-199 µg/L) was associated with higher prevalence of overt hyperthyroidism and subclinical hypothyroidism.	This work is supported by the Research Fund for Public Welfare from the National Health and Family Planning Commission of China (Grant No. 201402005). The authors have no potential conflicts of interest to declare.
Li et al. 2023	China	To analyze the relationchip between serum iodine concentration (SIC) and thyroid function in a cohort of mild iodine deficient pregnant women in order to explore the potential of SIC as a biomarker of individual iodine status in pregnancy.	Longitudinal study with cross-sectional measurements at three time points in pregnancy	Pregnant women	A prospective observational study from a Zhejiang multicenter population-based mother and child cohort. Between August 2019 and December 2021, pregnant women from five representative cities in Zheijiang were recruited - north, west, central, east and south. The women were recruited at their first routine antenatal care visit in the local maternal and child healthcare hospital. Urine and blood sam…	Mean ± SD: 29.0 ± 4.6	Females	1st trimester: n= 1,540 2nd trimester: n= 1,487 3rd trimester: n= 1,306	Inclusion: age 18–45 years; gestation < 10 weeks; residing locally for more than 1 year and planning to stay there for the following 3 years Exclusion: taking iodine supplementation; being on iodine-containing contrast media within one year; history of thyroid disease or other chronic diseases; lack of blood or urine samples at the first trimester	Median (IQR) UIC: 1st trimester: 112.9 (73.5-172.2) µg/L; 2nd trimester: 114.0 (73.7-168.0) µg/L; 3rd trimester: 105.0 (68.2-156.6) µg/L.	As3+–Ce4+ Catalytic Spectrophotometry	One spot urine sample	TSH, fT3, fT4, prevalence of hypothyroxinemia	Spearman correlation analysis of UIC and thyroid function by trimester 1st trimester: TSH and UIC: r= -0.036, p>0.05 fT3 and UIC: r= -0.049, p>0.05 fT4 and UIC: r=-0.038, p>0.05 2nd trimester: TSH and UIC: r= 0.030, p>0.05 fT3 and UIC: r= r=-0.018, p>0.05 fT4 and UIC: r= 0.013, p>0.05 3rd trimester: TSH and UIC: r= 0.075, p<0.001 fT3 and UIC: r= 0.010, p>0.05 fT4 and UIC: r= 0.045, p>0.05 Binary …	↑	No effect	No effect	NA	NA	No effect	Multivariate models adjusted for age, BMI, education, and smoking status	UIC was not significantly correlated with TSH, ft3 and ft4 in the 1st and 2nd trimesters, and the UIC only showed a very weak correlation with TSH in the 3rd trimester. The association between UIC and hypothyroxinemia was not significant.	Zhejiang Provincial Project for Medical Research and Health Sciences: 2023KY644; Zhejiang Provincial Project for Fundamental Research on Public Welfare: GF20H240001; Zhejiang Provincial Project for Fundamental Research on Public Welfare: TGY23H240001.
Liu et al. 2022	China	To investigate thyroid function-associated parameters and the incidence of thyroid disorders in pregnant women.	Cross-sectional	Pregnant women	Pregnant women who underwent routine obstetric examinations in Yongchuan Hospital of Chongqing Medical University from January to December 2021 were selected and stratified according to GW: 0–13, 14–27 and 28–40. 100 women were recruited from each trimester. They were followed-up to find the incidence of thyroid diseases (not clear at which time point).	Mean ± SD: 30.10 ± 3.57	Females	300	Inclusion: >= 18 years of age; had lived in the region for >=3 years; had a normal singleton pregnancy; were not diagnosed with thyroid diseas Exclusion: history of thyroid disease; twin or multiple pregnancy, settled for <2 years, iodine medication or supplementation in past year; development of maternal and neonatal adverse outcomes	Median UIC: 203 µg/L	Arsenic cerium catalytic spectrophotometry	One spot urine sample (fasting morning sample)	fT3, fT4, TSH, and prevalence of clinical hypothyroidism, subclinical hypothyroidism, clinical hyperthyroidism, subclinical hyperthyroidism, and isolated hypothyroxinemia	Kruskal-wallis test, UIC <150 µg/L (n= 80), 150–249 µg/L (n= 141), 250–499 µg/L (n= 44), ≥ 500 (n= 35) FT3 (pmol/L), p50 (min–max): 2.76 (1.19–3.99) vs 2.87 (1.07–6.08) in UIC group <150 vs 150–249 µg/L, p>0.05. FT4 (pmol/L), p50 (min–max): 11.45 (6.46–21.10) vs 11.30 (7.61–17.74) in UIC group <150 vs 150–249 µg/L, p>0.05. TSH (mU/L), p50 (min–max): 1.45 (0.01–6.34) vs 1.67 (0.01–7.21) in UIC gro…	↓	No effect	No effect	NA	NA	↑	None	There was no significant correlation between UIC with FT3 and FT4, whereas TSH was positively correlated with UIC. Compared to the group with UIC 150–249 µg/L, TSH levels were significantly lower in the group with UIC < 150 µg/L. The incidence rate of thyroid disease during pregnancy was greater in the group with UIC <150 µg/L compared to the group with UIC 150–259 µg/L.	Chongqing medical scientific research project (Joint project of Chongqing Health Commission and Science and Technology Bureau) (2021MSXM081).
Meng et al. 2013	China	To assess the iodine nutrition and thyroid function of children, adults, pregnant women and lactating women residing in iodine-replete areas of China where the UIS program is fully established.	Cross-sectional	Children and adolescents, adults, pregnant and lactating women	The survey was carried out from March to December 2009. Six areas were selected according to the geographical regions in China, where the coverage rate of iodized salt was more than 95 % and the levels of iodine in drinking water were less than or equal to 10 µg/L.	Mean ± SD Children: 9.6 ± 2.3 Adults: 34.8 ± 7.2 Pregnant women: 26.1 ± 4.8 Lactating women: 26.3 ± 4.2	Both sexes	1984 (children: 627; adults: 699; pregnant women; 326, lactating women; 332)	Inclusion: residence in the study areas for more than 12 months Exclusion: current thyroid disease; use of anti-thyroid drugs at the time of the study	Median UIC: Children: 271.4 µg/L Adults: 260.2 µg/L Pregnant women: 205.9 µg/L Lactating women: 193.9 µg/L Stated that MUIC in children and adults were more than adequate, and that the iodine nutrition of pregnant and lactating women had reached an adequate level. Median respectively in UIC groups < 100 µg/L and 100–199.9 µg/L: Children: 83.4 and 166.6 µg/L Adults: 67.5 and 167.4 µg/L Pregnant wo…	The acid digestion method, a national standard method developed by the China+s ministry of Health (WS/T107-2006)	One spot urine sample	TSH	Departed into UIC groups of < 100 µg/L, 100–199.9, 200–299.9, 300–399.9, 400–499.9, and >599, n for UIC groups not given The UIC groups < 100 µg/L and 100–199.9 µg/L are presented in this table, in addition to UIC group 200–299.9 µg/L for pregnant. UI and TSH relationship in UIC group <100 and 100–199.9 µg/L, respectively, and also group 200–200.9 µg/L for pregnant TSH (mIU/L) (P50): Children: 3.…	↑	NA	NA	NA	NA	NA	Not given	The results indicate that TSH was lower in UIC group 100–199.9 µg/L than in UIC group < 100 in all four population groups.	In part by the National Support Projects for Science and Technology in China (project 2006BAI06B05
Moreno-Reyes et al. 2021	Belgium	To investigate the effects of iron status on thyroid function in a nationally representative sample of mildly iodine-deficient women.	Cross-sectional	Pregnant women	Selection of women in 1st and 3rd trimesters according to a multistage proportional-to-size stratified and clustered sampling design, with the antenatal clinic as unit of cluster. The clinics were stratified by region because previous population-based data suggested that the prevalence of ID is higher in the south, compared with the north of the country.	Mean ± SD: 28.5 ± 5.1	Women	1229, of which 1st trimester: 585 3rd trimester: 644	Exclusion: current treatment with thyroid hormones or antithyroid drugs	Median (IQR) UIC: 1st trimester women: 117 (70–189) µg/L; 3rd trimester women: 132 (74–237) µg/L; All women: 124 (73–212) µg/L. Median (IQR) UIC:Cr: 1st trimester: 104 (71–174) µg/g; 3rd trimester: 140 (81–237) µg/g; All women: 120 (75–205) µg/g. Stated that the women was mildly iodine-deficient.	A modification of the Sandell-Kolthoff reaction using spectrophotometric detection Urinary creatinine concentration: a colometric method based on the Jaffe reaction	One spot urine sample	TSH, fT3, fT4, total T4	Multiple Linear regression Log UIC/Cr as independent variable and THs and log serum TSH as dependent variables. First trimester: fT4: 𝛽 = -0.006, P = 0.819, 𝑅^2 = 0.082 TT4: 𝛽 = -0.858, P = 0.776, 𝑅^2 = 0.229 fT3: 𝛽 = 0.027, P = 0.637, 𝑅^2 = 0.152 TSH: 𝛽 = -0.098, P = 0.064, 𝑅^2 = 0.048 Third trimester: fT4: 𝛽 = 0.015, P = 0.383, 𝑅^2 = 0.036 TT4: 𝛽 = -0.914, P = 0.759, 𝑅^2 = 0.037 fT3: 𝛽 = 0.019,…	No effect	No effect	No effect	NA	No effect	NA	Not given	UIC was not a significant predictor of serum fT4, T4, fT3 or TSH concentrations in 1st and 3rd trimester pregnant women.	The Belgian Federal Public Service of Health, Food Chain Safety and Environment.
Nazarpour et al. 2020	Iran	To investigate the relationship between maternal iodine status with pregnancy outcomes among pregnant Iranian women, considering their baseline TSH status.	Cross-sectional	Pregnant women	Data from the Tehran Thyroid and Pregnancy Study (TTPS), a two-phase population-based study (of which first was cross-sectional) carried out among pregnant women receiving prenatal care. The study was conducted form Sept 2013 through Feb 2016 and the participants were recruited by a cluster sampling method.	Mean ± SD in different UIC groups UIC <100 µg/L: 27.12 ± 5.2 UIC 100–150 µg/L: 27.24 ± 5.02 UIC 150–250 µg/L: 27.21 ± 5.5	Females	1286 recruited, n= 370 in UIC group <100, n= 315 in UIC group 100–150, and n= 359 in UIC group 150–250	Exclusion: participants with overt thyroid dysfunction (hyperthyroidism or hypothyroidism); use of levothyroxine during pregnancy, use of iodine-containing supplements; twin pregnancy	Median UIC (µg/L): 142.3 µg/L	A manual method based on the Sandell-Kolthoff technique	3 morning spot urine samples from every other day. The median of the 3 samples was used for each woman.	TSH, total T4	UIC measured in 1st trimester and TSH and TT4 in 1st, 2nd and 3rd trimester. Departed into UIC groups of < 100 µg/L (n = 370), 100–150 µg/L (n = 315), 150–250 µg/L (n = 359) and ≥ 250 µg/L (n = 242) Kruskal-Wallis test: TSH (µIU/mL) [P50 (IQR)]: 1.63 (1.37) vs 1.65 (1.07) vs 1.68 (1.02) vs 1.53 (1.28) respectively, P = 0.306 1st trimester: 1.6 (1.4) vs 1.8 (1.0) vs 1.6 (1.2) vs 1.6 (1.4) respecti…	No effect	NA	NA	NA	No effect	NA	Not given	No significant differences in TT4 and TSH between UIC groups < 100 µg/L, 100–150 µg/L and 150–250 µg/L.	Not given
Ning et al. 2020	China	To evaluate the iodine nutritional status of Tibetan people in the plateau to obtain the complete data of the current iodine nutritional status and prevalence of thyroid disorders, and to provide sufficient evidence regarding the iodine nutritional status in high-altitude region in the world.	Cross-sectional	General adults	Study conducted from July 2016 to July 2017 in Lhasa, Tibet, at 3680 m above sea level. Participants from 12 communities in Lhasa city and 10 surrounding rural areas of Lhasa city were included. Participants were asked not to take foods with high iodine content (seafood, such as kelp, nori, and wakame) 1 week before sampling. The participants were fasting for more than 8 hours on the day before s…	Mean ± SD: 41 ± 16 in total sample (n = 2160)	Both	2160 participants with measures of UIC and thyroid function, but 1460 in UIC group < 100 and 100–199 µg/L	Inclusion: Tibetan; ≥ 18 years; living at the survey site for ≥ 5 years; not taking iodine or thyroid drugs; not receiving iodine-containing agents during the past three months; nonpregnant or nonlactating women	Median (IQR) UIC: 154 (99–229) µg/L	ICP-MS	One spot urine sample	Thyroid dysfunction (overt hyperthyroidism, subclinical hyperthyroidism, overt hypothyroidism, subclinical hypothyroidism)	Departed UIC into groups of < 100 µg/L (n = 552), 100–199 µg/L (n = 908), 200–299 (n = 450) and ≥ 300 µg/L (n = 250) Chi-square test, 𝒳^2 Overt hyperthyroidism [n (%)]: 1 (0.2) vs 3 (0.3) vs 1 (0.2) v 3 (1.2), 𝒳^2 = 5.506, P = 0.138 Subclinical hyperthyroidism [n (%)]: 6 (1.1) vs 6 (0.7) vs 0 (0) vs 2 (0.8), 𝒳^2 = 4.678, P = 0.197 Overt hypothyroidism [n (%)]: 15 (2.7) vs 25 (2.8) vs 9 (2.0) vs 2…	NA	NA	NA	NA	NA	No effect	Not given	The prevalence of overt and subclinical hyperthyroidism and overt and subclinical hypothyroidism was not significantly different among the different UIC groups.	The Research Fund for Public Welfare from National Health and Family Planning Commission of China (Grant No. 201402005), and the Special Scientific Research Fund of Clinical Medicine of Chinese Medical Association (15010010589).
Næss et al. 2021	Norway	To explore whether iodine nutrition and timing of iodine supplement initiation are associated with thyroid function in pregnant and postpartum women.	Longitudinal study with cross-sectional measurements at four time-points in pregnancy and post-partum	Pregnant and postpartum women	A secondary analysis from the study "Mommy´s Food". Women were followed up at GW 18 and 36, and 6 and 6 months postpartum. Recruitment through the Women´s Clinic at Haukeland University Hospital in Health Region West in Norway from January 2016 to February 2017.	Mean ± SD: 29.3 ± 3.4	Females	GW 18: n= 134. GW 36: n= 119. 3 months postpartum: n= 111. 6 months postpartum: n= 103	Inlcusion: first-time pregnant; singleton pregnancy; GW ≤ 19; Norwegian speaking and/or able to understand Norwegian writing. Exclusion: diseases known to affect iodine status (hypothyoridism, hyperthyroidism, Graves Disease, thyroiditis, and thyroid nodules) and fish allergies.	GW 18 UIC, median (IQR): 94 (62–130) µg/L UIC:Cr, median (IQR): 104 (81–144) µg/g GW 36 UIC, median (IQR): 85 (57–123) µg/L UIC:Cr, median (IQR): 104 (82–155) µg/g 3 mo postpartum UIC, median (IQR):74 (42–130) µg/L UIC:Cr, median (IQR): 69 (40–107) µg/g 6 mo postpartum UIC, median (IQR): 84 (49–120) µg/L UIC:Cr, median (IQR): 69 (50–96) µg/g Stated that mild-to-moderate ID was indicated.	UIC: ICP-MS (UIC) UIC:Cr: MAXMAT PL II multidiciplinary diagnostic platform with a creatinine PAP kit (ERBA Diagnostics)	GW 18 and 36: Pooled sample of six spot urine samples from six sonsecutive days. 3 and 6 months post-partum: One spot urine sample	TSH, fT3, fT4	UIC:Cr with FT3 [adjusted β (95 % CI) per 100 µg/L]: -0.191 (-0.331, -0.051) (P = 0.008) UIC with FT3 [adjusted β (95 % CI): 0.029 (-0.084, 0.142) (P = 0.612) UIC:Cr with fT4 [adjusted β (95 % CI) per 100 µg/L]: -0.756 (-1.372, -0.142) (P = 0.016) UIC with fT4 [adjusted β (95 % CI): -0.168 (-0.591, 0.256) (P = 0.438) UIC:Cr with TSH [adjusted β (95 % CI) per 100 µg/L]: 0.041 (-0.159, 0.240) (P = …	No effect	↑	↑	NA	NA	No effect	Adjusted models of fT3 and fT4: prepregnancy BMI and ferritin concentration TSH: none	Lower UIC:Cr was associated with higher FT3 and fT4 concentrations. These associations were not seen for UIC alone. No associations were seen between TSH and UIC:Cr or UIC.	Support to the Mommy´s Food study from Norwegian Seafood Research Fund (http://www.fhf.no/) grant 901038.
Næss et al. 2022	Norway	To describe infant iodine status and further explore its associations with maternal iodine nutrition, breast-feeding status and thyroid function.	Longitudinal study with cross-sectional measurements at two time-points	Infants	A secondary analysis from the the study Mommy´s Food". Infants were followed up at ages 3, 6 and 11 months postpartum. Recruitment through the Women´s Clinic at Haukeland University Hospital in Health Region West in Norway from January 2016 to February 2017.	Mean ± SD 3 months: 3.3 ± 0.3 6 months: 6.3 ± 0.4 11 monhts: 11.5 ± 0.4	Girls and boys	113 included, 53 with both analysed thyroid function tests and UIC	Inlcusion (maternal characteristics): first-time pregnant; singleton pregnancy; GW ≤ 19; Norwegian speaking and/or able to understand Norwegian writing. Exclusion: (maternal characteristics): diseases known to affect iodine status (hypothyoridism, hyperthyroidism, Graves Disease, thyroiditis, and thyroid nodules) and fish allergies.	Median (IQR) UIC: age 3 months: 82 (54–140) µg/L in total sample (n = 113) age 6 months: 110 (78–190) µg/L in total sample (n = 113)	ICP-MS	One spot urine sample at each ages; 3, 6 and 11 months	TSH, fT3, fT4	UIC with TSH [adjusted coefficient (95 % CI)]: 0.13 (-0.22, 0.48), P = 0.459 UIC with TSH [unadjusted coefficient (95 % CI)]: -0.06 (-0.27, 0.16), P = 0.599 UIC with FT3 [adjusted coefficient (95 % CI)]: 0.06 (-0.06, 0.19), P = 0.324 UIC with FT3 [unadjusted coefficient (95 % CI)]: 0.01 (-0.04, 0.23), P = 0.149 UIC with FT4 [adjusted coefficient (95 % CI)]: 0.13 (-0.24, 0.51), P = 0.471 UIC with …	No effect	No effect	No effect	NA	NA	NA	TSH: maternal pre-pregnancy BMI, maternal current nicotine use, infant ferritin concentration FT3: infant sex, gestational week born, maternal pre-pregnancy BMI FT4: GW born	No associations between UIC with either TSH, FT3 or FT4 were found, and the prevalence of thyroid dysfunction was low.	Support to the Mommy´s Food study from Norwegian Seafood Research Fund (http://www.fhf.no/) grant 901038.
Pal et al. 2018	India	To evaluate the iodine nutritional status of lactating mothers and their absolutely breast-fed infants from the rural environmentally iodine-replete areas where effective Universal Salt Iodization is in progress.	Cross-sectional	Women of reproductive age (lactating women)	Participants were randomly recruited in the study from the Pediatric Clinics of Government Hospitals of North and South 24-Parganas districts (coastal West Bengal)	Mean: 21.6 (range 17–31)	Females	128	Inclusion: Mothers - ability to provide informed consen; belonging to any race or ethnicity; and aged at lest 18 years. Infants - aged up to 3 months, full-term delivery, still breastfed Exclusion: Mothers - thyroid hormone use, anti-thyroid medication, amiodarone (an iodine-containing medication). Infants - previously diagnosed hypotyroidism; dependent on formula milk.	UIC mother: Median (range): 185 (17.5–305) µg/L UIC infant: Median (range): 250 (80–310) µg/L BMIC: Median (range): 230 (22.5–340) µg/L	Arsenite method by dry ashing in presence of potassium carbonate	One spot urine sample	TSH, fT4	Departed UIC into groups of 0–99 (n = 17) and 100–199 µg/L (n = 58) Mother: FT4 (ng/dL) (P50/mean): 0.92/0.90 vs 0.84/0.86 respectively, no p-value given TSH (mIU/L) (P50/mean): 1.51/1.64 vs 1.69/2.04 respectively, no p-value given	No effect	NA	No effect	NA	NA	NA	Not given	The iodine nutritional status of the lactating mothers was adequate. No correlations/associations were given for maternal iodine status and thyroid function.	Research Grant from Department of Science and Technology, Government of West Bengal, India.
Pan et al. 2019	China	To evaluate the association of serum iodine concentratin with urinary iodine concentration and thyroid function in pregnant women, as well as to provide the reference range of serumiodine concentration of pregnant women in iodine-sufficiency area.	Cross-sectional	Pregnant women	Women enrolled in the Department of Obstetrics, Tanggu Maternity Hospital, Tianjin from March 2916 to may 2017	P50 (IQR): 28 (26, 31) in total sample (n = 1099)	Females	890 totally in UIC group < 150 µg/L and 150–249 µg/L	Exclusion: not singleton pregnancy; taking iodine supplementation; having a history of thyroid disease or other chronic diseases; missing data	Median (IQR) UIC: 156 (106-225) µg/L in total sample (n= 1099) Median (IQR) UIC:Cr: 120.7 (86.1- 171.5) µg/g in total sample (n= 1099)	UIC according to the As3+–Ce4+ catalytic spectrophotometry (WS/T 107-2006) method Urinary creatinine (UCr) according to the Urine Determination of Creatinine Spectrophotometric Method (WS/T 97-1996)	One spot urine sample	TSH, fT3, fT4	Departed UIC into groups of < 150 µg/L (n = 516), 150–249 µg/L (n = 374), 250–499 (n = 162) and ≥ 500 (n = 47) Mann-Whitney post hoc tests with a Bonferroni correction TSH (mIU/L) (P50, IQR): 1.49 (1.01, 2.06) vs 1.49 (1.00, 2.15) respectively (no exact p-value given, but stated there was no significant difference between the two UIC groups) FT3 (pmol/L) (P50, IQR): 4.09 (3.80, 4.45) vs 4.14 (3.7…	No effect	No effect	No effect	NA	NA	NA	Not given	No significant differences in TSH, FT3 and fT4 between UIC groups < 150 µg/L and 150–249 µg/L.	Chinese National Natural Science Foundation (grant no. 81330064 and 71774115)
Rebagliato et al. 2010	Spain	To examine the association of maternal iodine intake and supplementation with thyroid function before 24 weeks of gestation in population-based samples from 3 different areas of Spain with different supplementation practices.	Cross-sectional	Pregnant women	Recruitment from 3 areas of Spain (Guipúzcoa, Sabadell, Valencia) during the period 2004–2008. Pregnant women in gestational age 8–23 weeks attending the collaborative mother and child cohort study Infancia y Medio Ambiente (Environment and Childhood). Blood and urine samples were collected at first visit after recruitment (gestational age range 8–23 weeks.	All women, mean (SD): 30.7 (4.3)	Females	1844 (658 in Valencia, 583 in Guipúzcoa, 603 in Sabadell). UIC measured in 630, 581 and 274 women, respectively. UIC and measures of thyroid function from	Inclusion: ≤ 16 years of age; having a singleton pregnancy; not following any program of assisted reproduction, had a serum sample available for thyroid hormone testing and questionnaire data on iodine intake before 24 weeks of gestation Exclusion: reported having been diagnosed with thyroid pathology	Median (2.5, 97.5 percentile) UIC: All women (n = 1485): 137 (31, >400) µg/L	Paired-ion reversed-phase high-performance liquid chromatography with electrochemical detection and a silver working electrode	One spot urine sample	TSH, fT4	Departed UIC into groups of < 50 (n = 137), < 50–99 µg/L (n = 343), 100–149 µg/L (n = 321), 150–249 (n = 367) and ≥ 250 µg/L (n = 317) Non-adjusted multiple linear regression analysis: β (95% CI): TSH (µgU/mL): % TSH > 3 µU/ml (95 % CI) UIC < 50 µg/L (n = 137): 4.4 (0.6–8.2) 50–99 (n = 343): 6.4 (3.7–9.2) 100–149 (n = 321): 5.9 (3.2–8.7) 150–249 (n = 367: 7.6 (4.8–10.5) ≥ 250 (n = 317): 3.8 (1.5–…	No effect	NA	No effect	NA	NA	NA	Ln TSH adjusted for area, country of origin, educational level, parity, and gestational age at serum sampling.	TSH were not related to UIC, after adjusting by area, gestational age, and other maternal characteristics. Also no differences in fT4 concentrations between UIC groups.	Not given.
Ren et al. 2021	China	Describe the distributions of TSH levels in thyroid disease-free adults from areas with different iodine levels in China, to find out the effect of age and gender on the TSH distribution, and to provide a scientific basis for establishing specific TSH reference intervals in regions with different iodine levels in China.	Cross-sectional	General adults	Inclusion between April 2016 and June 2019. The paper analysed cross-sectional data from a cohort study; data from 3 areas obtained at baseline (at first routine antenatal care visit in the main public hospital or health care center). The 3 areas were iodine-fortification area (IFA): median water iodine content ≥ 10 µg/L, with coverage rates of iodized salt > 90 %; iodine-adequate area (IAA): MWI…	Mean ± SD: 44.02 ± 10.12 in total sample (n = 2020). Range 18–60	General adults	2020, of which 389 from IFA, 1230 from IAA and 401 from IEA	Inclusion: > 18 years of age; living in the selected area for at least 5 years; not taking iodine or using contrast agent within 3 months; not pregnant if female Exclusion: At least one of the following conditions - missing basic information such as age and gender; without thyroid ultrasonography measurement record; at least one thyroid nodule; goiter; hypoechogenic or inhomogeneous thyroid patte…	Median (IQR) UIC: 244.90 (148.50–388.50) µg/L in total sample (n = 2020)	As3+–Ce4+ catalytic spectrophotometry (WS/T 107.1-2006)	One spot urine sample	TSH, fT3, fT4	Departed UIC into groups of < 100 µg/L and 100–299 µg/L and ≥ 300 µg/L, n for different UIC groups not given. UIC group ≥ 300 µg/L is not included below. TSH (mIU/L) (P50, P25–P75): 2.35* (1.71–3.09) vs 2.14 (1.45–3.05) respectively (p-value = 0.023) fT4 (pmol/L) (P50, P25–P75): 16.00 (14.57–17.34) vs 16.14 (14.82–17.63) respectively (exact p-value not given but > 0.05) fT3 (pmol/L) (P50, (P25–P7…	↑	No effect	No effect	NA	NA	NA	Not given	The P50 TSH of the group with UIC < 100 µg/L was significantly higher than that of the UIC group 100–299 µg/L. No statistical differences between the two UIC groups for fT4 and fT3.	The National Natural Science Foundation of China (81872561).
Roef et al. 2013	Belgium	To gain insight into the determinants of variation in TH levels among healthy subjects.	Cross-sectional	General adults	By direct mailing, men was recruited from the population registries of the semi-rural to suburban communities around Ghent.	25–45 y	Men	941	Inclusion: Having a brother within the same age range Exclusion: History or treatment of thyroid disease and thyroid auto-immunity	Median (IQR) UIC: 74 (54–99) µg/L. Median (IQR) UIC:Cr: 0.05 (0.04–0.06) µg/g. Stated that a mild ID was indicated in this cohort.	ICP-MS	One spot urine sample	TSH, fT4, fT3, total T3, total T4	Linear mixed effect modeling, standardized estimates, with the different THs used as dependents and UIC and iodine/creatinine used as independents. Associations were unadjusted. R^2 was given for the significant associations. Urinary iodine (µg/ml): Log(TSH): -0.04 ± 0.03, P = 0.2 FT4: -0.03 ± 0.03, P = 0.3 TT4: -0.03 ± 0.03, P = 0.3 FT3: -0.01 ± 0.03, P = 0.8 TT3: -0.02 ± 0.03, P = 0.5 FT3/FT4: …	No effect	No effect	↓	No effect	↑	NA	Not given	Spot UIC was not related to any parameter of thyroid function status. The urinary iodine:creatinine ratio, however, was significantly negatively associated with FT4 levels (explaining 0.5 of the variation). There was also a non-significant trend toward a negative association with TT4. Besides, FT4 and FT3 levels were significantly different between subjects from different quartiles of urinary iod…	Fund for Scientific Research - Flanders (FWO-Vlaanderen grant number G.0662.08).
Schiller et al. 2020	Israel	To evaluate the iodine status in a cohort of healthy pregnant women who have no previous history of thyroid disease, to determine whether ID is associated with altered thyroid functions in mothers or their newborns or with maternal thyroid autoimmunity, to determine the factors leading to ID, and to assess the relationship between UIC and birth outcomes	Cross-sectional	Pregnant women	Healthy women in their first trimester (mean GW 11 + 4 (SD ± 1.7) of a singleton pregnancy were recruted from a large HMO clinic in central Israel. The women were followed until birth.	Mean ± SD: 32 ± 5	Females	100	Exclusion: Known previous thyroid disease; any significant background illness; exposure to iodine containing contrast agents in the previous year before study enrollment; exposure to any iodine containing medications except multivitamin and mineral supplements	Median (IQR) UIC: 49 (16–91.5) µg/L Stated that moderate ID was common in the study population and that 84 % of the women had UIC levels below adequacy range.	Thermo ISE (ion selective electrode), and also by HPLC (High Performance Liquid Chromatography) in fourteen randomly selected urine samples	One spot urine sample	TSH, fT4, fT3	Departed UIC into groups of < 100 µg/L (n = 77), 100–150 µg/L (n = 7) and > 150 µg/L (n = 16) TSH (mU/L) (P50 ± SD): 1.7 ± 0.9 vs 1.4 ± 0.2 vs 1.5 ± 0.7 respectively (P = 0.511) fT4 (pmol/L) (P50 ± SD): 13.7 ± 1.8 vs 13.6 ± 1.7 vs 13.8 ± 1.3 respectively (P = 0.851) FT3 (pmol/L) (P50 ± SD): 4.4 ± 0.4 vs 4.5 ± 0.7 vs 4.3 ± 0.6 respectively (P = 0.452) No statistically significant difference were o…	No effect	No effect	No effect	NA	NA	NA	None	Despite the high prevalence of ID in pregnant women, no correlation between ID and maternal thyroid function tests were found. Also, no correlations were found with neonatal thyroid function. Thyroid function tests remained well within the normal range even in the lowest UIC category. The data imply that moderate ID in pregnancy seem sufficient to maintain normal maternal and neonatal thyroid fun…	Not given
Shi et al. 2015	China	To investigate optimal and safe ranges of iodine intake during early pregnancy in an iodine-sufficient region of China.	Cross-sectional	Pregnant women	Pregnant women were enrolled from Jun 2012 to May 2014 and investigations were performed at 4–8 weeks gestation. The study represents a preliminary report of the SHEP study, which was conducted in Dalian and Shenyang cities of Liaoning Province in China.	Range 19–40	Females	5921 (9245 pregnant enrolled in the original study, 7190 met the inclusion criteria of the current study. 5921 in UIC groups < 100, 100–149 and 250–499 µg/L).	Inclusion: age 19–40 years; residence in the city for more than 10 years; singleton pregnancy at 4–8 weeks of gestation Exclusion: smokers; pregnant < 8 weeks; history of thyroid disease or any other chronic diseases; any medical regimen before pregnancy that may affect thyroid function (e.g corticoids, dopamine or antiepileptic drugs)	Median UIC: 152.6 µg/L in total samle (n = 7190)	An ammonium persulfate method based on the Sandell-Kolthoff reaction	One spot urine sample	TSH, fT4, and thyroid dysfunction (overt hypothyroidism, subclinical hypothyroidism, isolated hypothyroxinemia)	Departed into UIC groups of <100 µg/L (n = 1491), 100-149 µg/L (n = 1971), 150-249 µg/L (reference group, n = 2459), 250–499 µg/L (n = 1040) and ≥ 500 µg/L (n = 229). Groups with UIC > 250 µg/L are not presented below. Iodine deficient, borderline iodine deficient, iodine sufficient, more-than-adequate and excessive, respectively. Mann-Whitney rank sum test TSH (mIU/L) [P50 (IQR)]: UIC <100 vs 15…	No effect	NA	No effect	NA	NA	↑	Subclinical hypothyroidism and isolated hypothyroxinemia in multivariate logistic regression were adjusted for age, weeks of gestation, BMI, TPOAb, and TgAb (stepwise manner).	There was no difference in TSH or fT4 concentrations among UIC groups <100 and 100-149 vs. 150-249 µg/L. The lowest prevalence of overt hypothyroidism was in the group with UIC 150–249 µg/L, compared to <100 µg/L. There were no differences in subclinical hypothyroidism or isolated hypothyroxinemia between the different UIC groups.	The 973 Science and Technology Research Foundation, Ministry of Science and Technology in China (Grant No. 2011CB512112); the Chinese National Nat- ural Science Foundation (Grant No. 81 170 730); the Health and Medicine Research Foundation, Ministry of Health in China (Grant No. 201 002 002); the Research Foundation, Depart- ment of Science and Technology, Liaoning Province govern- ment, China (G…
Silva de Morais et al. 2020	Brazil	To study the effects of maternal iodine status in the first and third trimesters of gestation on obstetric and neonatal outcomes in an iodine-sufficient population in Rio de Janeiro.	Longitudinal study with cross-sectional measurements at two time-points in pregnancy	Pregnant women	Enrolled in first trimester of gestation and prospectively followed until delivery between 2014 and 2017 UIC and thyroid function was measured in first trimester and reassessed in the third trimester	P50 (IQR): 27.0 (9.0) years at enrollment in total sample (n = 214)	Females	214, of which 131 were in UIC group <150 and 150–249	Inclusion: Age ≥ 18 and ≤ 35 years; spontaneous pregnancy; gestational age up to 12 weeks Exclusion: extreme maternal ages; history of thyroid disease or other chronic diseases; multiple pregnancies; trophoblastic disease; subjects taking iodine-containing supplements at the time of the first study evaluation	Median UIC: 219.7 µg/L in total sample (n= 214) Median UIC in UIC group < 150: 123.1 µg/L and in UIC group 150–249 µg/L: 203.7 µg/L Stated that the whole population was, on average, considered iodine sufficient.	ICP-MS	Six spot urine samples, of which three in 1st trimester and three in 3rd trimester. All samples were from different days. The median concentration of these was used.	TSH, fT4	Departed into UIC groups of <150 µg/L (n = 37), 150-249 (n = 94), 250–499 (n = 77), > 500 (n = 6) Kruskal-Wallis test/Mann-Whitney test TSH (mIU/L) [P50 (IQR)]: 1.3 (1.5) vs 1.3 (1.3) (reference group) vs 1.4 (1.4) vs 1.8 (1.4), p = 0.60 fT4 (ng/dL) [P50 (IQR)]: 1.1 (0.3) vs 1.1 (0.8) (reference group) vs 1.20 (0.2) vs 1.25 (0.3), p = 0.51	No effect	NA	No effect	NA	NA	NA	Not given	There were no significant difference in TSH and FT4 in the UIC groups.	Fundac ̧a ̃o Carlos Chagas Filho de Amparo a` Pesquisa do Estado do Rio de Janeiro (FAPERJ) [grant E-26/202.143/ 2015] in partnership with the Ministe ́rio da Sau ́de and Con- selho Nacional de Pesquisa (CNPq).
Skeaff et al. 2012	New Zealand	To carry ut a comprehensive assesssment of the iodine status of a reprasentive sample of New Zealand schoolchildren, using a range of biochemical indices suitable for populations (i.e. UIC) and individuals (i.e. thyroid hormones)	Cross-sectional	Children and adolescents	Children´s Nutrition Survey conducted between March 2022 and Dec 2022 A two-stage school-based sampling. Schools were randomly selected in proportion to the number of children on the school roll. Bllod and urine samples were collected form a subset of urban children who agreed and whose parents consented to the sampling; children at the 66 rural schools were notincluded due to concerns that the l…	5–14 years	Both	1153 with urine and thyroid function tests	Exclusion: Schooling in rural areas due to length of time required to transport samples to the laboratory, affecting blood stability	Median (IQR) UIC: 68 (50-95) µg/L in total sample (n = 1153) Stated that the median UIC indicated mild iodine deficiency in the population.	A modification of the method of Pino et al at the Department of Human Nutrition, University of Otago	One spot urine sample	TSH, fT4 and fT3	Compared TSH, FT4 and FT3 between UIC groups of 1) UIC < 50 µg/L and ≥ 50 µg/L, and 2) <100 µg/L (82 %) and ≥ 100 µg/L Given in the text that 29 % of children had a UIC < 50 µg/L and 82 % had UIC < 100 This correspons to 71 % with UIC > 50, and 18 % had UIC > 100 < 50 (n ~ 334), ≥ 50 (n ~ 819) < 100 (n ~ 945), ≥ 100 (n ~ 208) Numbers are calculated with the assumption that the precentages given i…	No effect	↑	No effect	NA	NA	NA	Not given	For TSH and FT4, there were no differences between children with an UIC < 50 g/L compared to children with UIC ≥ 50 g/L, there were neither differences between children with an UIC < 100 µg/L compared to children with an UIC ≥ 100 µg/L. The mean FT3 concentration of children with an UIC < 50 µg/L was significantly higher than children with and UIC ≥ 50 µg/L, and also of children with an UIC < 100…	The New Zealand Ministry of Health
Soldin et al. 2005	USA	Examine the relationship between UI concentrations and serum T4 and TSH concentrations in an "iodine-sufficient population".	Cross-sectional	Women of reproductive age	Population from the NationalHealth and Nutrition Examination Survey (NHANES III; 1988–1994). NHANES is a stratified, multistage probability study designed to give national normative estimates of the health and nutritional status of the US civilian, noninstitutionalized population.	Range: 15–44 years in total sample	Both	7623, but Non-pregnant women: n = 2750 in UI/Cr group 50.01–11 and 100.01–200 µg/g Men: n = 2671 in UI/Cr group 50.01–11 and 100.01–200 µg/g	Exclusion: NHANES III participants who reported thyroid disease, goiter or use of thyroid medications; anti-TgAb and/or TPOAb positivity	Median (range) UIC: Males: 163 (10.01–1460) µg/L; Non-pregnant women: 138 (range 5–1460) µg/L	Sandell-Koltoff reaction and adjusted for creatinine	One spot urine sample	TSH, total T4	Departed into UI/Cr groups of 0–50, 50.01–100, 100.01–200 and ≥ 200.01 µg/g Non-pregnant women: n = 398, 1358, 1392 and 704, respectively Men: n = 480, 1354, 1317 and 620, respectively Nonpregnant women: TT4 (nmol/L), mean ± SE, P50 (range): UI/Cr 0–50 µg/g: 120.0 ± 1.30, 118.4 (5.1–191.8) UI/Cr 50.01–100 µg/g: 119.1 ± 0.70, 115.8 (5.1–191.8) UI/Cr 100.01–200 µg/g: 119.5 ± 0.68, 117.1 (5.1–191.8)…	↓	NA	NA	NA	No effect	NA	Not given	When the UI/Cr ratio is used instead of UI alone, TSH concentrations were postively associated with UI/Cr level in nonpregnant women. However, this relationship is in the opposite direction to that predicted: TSH is lower in individuals with lower UI/Cr ratios and tends to increase as UI/Cr increases. For men, similar to the findings in nonpregnant women, TSH concentrations increased with higher …	NIH GCRC grant number 5-MO1- RR-13297-S1.
Tian et al. 2021	China	To assess iodine status of pregnant women and their knowledge regarding iodine, with the goal of investigating the relationship between iodine and thyroid function during pregnancy	Cross-sectional	Pregnant women	Recruitment during routine antenatal checkups at hospitals in Shanghai between Oct 2017 and Jul 2018. Subjects were instructed to fast for 10–16 hours before the morning examination or for 6 hours before the afternoon or evening examination. Iodine status and thyroid function was compared across 3 groups of the population: men, non-pregnant and pregnant women.	Range 20–40 years in total sample	Females	354 in total sample, 328 in UIC group ≤ 150 µg/L and 150–249 µg/L	Exclusion: History of thyroid diseases; residence in Shanghai < 3 years	Median (IQR) UIC: 119.2 (84.5–167.5) µg/L in total sample (n = 354) Stated that the median UIC of all groups represented a mild iodine deficiency.	ICP-MS	24-hour urine sample	TSH, fT3, fT4	Departed UIC ≤ 150 µg/L (n = 244), 150–249 µg/L (n = 84), 250–499 (n = 25) and ≥ 500 (n = 1) TSH (mIU/L) (P50): 1.72 vs 1.92 vs 1.82 vs 1.89, P = 0.294 FT3 (pmol/L) (mean ± SD): 4.63 ± 0.79 vs 4.73 ± 0.65 vs 4.58 ± 0.67 vs 5.21, p-value not given FT4 (pmol/L) (mean ± SD): 14.50 ± 2.41 vs 13.84 ± 2.61 vs 14.47 ± 2.36 vs 12.68, p-value not given Stated that there were no significant differences in …	No effect	No effect	No effect	NA	NA	NA	Not given	No significant differences were observed in TSH, FT3 or FT4 within the iodine status groups.	The Scientific Research Fund of the Shanghai Municipal Commission of Health and Family Planning and Shanghai Municipal Health Commision (no. 201640250, 2019ZB0104).
Vargas-Uricoechea et al. 2022	Colombia	To investigate the iodine status and its potential effects on thyroid function and autoimmunity in healthy adults in the Southwest of Colombia.	Cross-sectional	General adults	Recruitment between Jun 2018 and Sept 2019 Subjects were recruited from the urban area of Popayan and three rural areas (Timbio, Bolivar and Piendamo) in the Department of Cauca beteween June 2018 and Sept 2019.	Mean (SD) 42.5 ± 14.62 in total sample (n = 412)	Both	412 in total sample, but 276 in UIC group < 100 and 100–199 µg/L	Inclusion: Age ≥ 18 years Exclusion: use of levothyroxine or any thyroid derivative; intake of anti-thyroid agents and/or selenium or iodine containing supplements during the last 6 monts; partial or total thyroidectomy and radioactive iodine therapies or procedures over the past 24 months.	Median (IQR) UIC: 153.9 (220.06) µg/L in total sample (n= 412)	Spectrophotometry (modified Sandell-Kolthoff reaction)	One spot urine sample	TSH	Departed into UIC groups of <100 (n = 100), 100-199 µg/L (n = 176), 200–299 µg/L (n = 13) and ≥ 300 µg/L (n = 123) Tukey test TSH (mIU/L [P50 (IQR)]: UIC < 100: 2.1 (1.48–3.19) UIC 100–199: 2.4 (1.63–3.47) UIC 200–299: 3.12 (1.18–5.33) UIC ≥ 300: 2.82 (1.13–4.74) P = 0.034* *P < 0.05 between the group with excessive vs deficient mUIC	No effect	NA	NA	NA	NA	NA	Not given	There was no significant difference in the levels of TSH between the iodine-deficient and iodine adequate group.	The Colombian Association of Endocrinology, Diabetes and Metabolism; The Vice-rector for Research of the Universidad del Cauca
Wallborn et al. 2021	Germany	To investigate spot UIC in a typical Central European cohort of children and adolescents, and consider whether these SUIC values might show any correlation with parameters of thyroid function in the cohort.	Cross-sectional	Infant, children and adolescents	Healthy children and adolescents within the LIFE-Child epidemiological study based in and around the city of Leipzig. Data for the current study were collected between Nov 2013 and Aug 2015. Participants were requisted to come to the clinic without having eaten breakfast for urine and blood sampling.	Range: 0.25–17 years	Both	1802	Exclusion: Subjects with endocrine, metabolic, renal, cardiac, gastrointestinal or muscular diseases; subjects who were taking medication (e.g. Thyroid hormones or antibiotics) or whose medical examination produced abnormal findings (fever, goiter)	Median UIC: 86.3 µg/L for boys (n= 1010); 80.0 µg/L for girls (n= 792)	Sandell-Kolthoff method and adjusted for creatinine	One spot urine sample	TSH, fT3, fT4	Person correlation coefficient were calculated between the standard deviation scores (SDS) values for TSH, FT3, FT4 and those for SUIC (spot urine concentrations). Only the association between FT3-SDS and SUIC was statistically significant (Pearson correlation coefficient = -0.07, p = 0.02) SUIC-SDS vs TSH-SDS: -0.04, p = 0.11 SUIC-SDS vs fT4-SDS: 0.01, p = 0.63 SUIC/creatinine-SDS vs TSH-SDS: -0…	No effect	↑	No effect	NA	NA	NA	SDS values were calculated age and gender dependent	Only the association between FT3-SDS and SUIC was statistically significant. Despite the low SUIC values, there was no indication of significant impairment of thyroid function biomarkers in the cohort.	The Saxon State Ministry of Science and Art in context of the LIFE Function program
Wang et al. 2019	China	To investigate the iodine nutrition status in healthy adults whose thyroid structure was normal, and assess the relationship between UIC and TH levels.	Cross-sectional	General adults	Conducted between Oct 2017 and Jan 2018, with adults recruited from five cities in China (Beijing, Guizhou, Xinjiang, Shandong, and Heilongjiang).	Mean (SD) 41.3 ± 13.2 in total sample (n = 819)	Both	819, but 739 in UIC group <100 and 100–299	Inclusion: Resident of locality for >1 year; age ≥ 18 years; normal thyroid ultrasonography measurement Exclusion: High fever in the past 15 days; prescence of serious systemic disease; use of thyroid medication the past 15 days; hospitalization or serious illness the past 4 weeks; surgery the past 6 months; pregnant, breastfeeding or within 1 year after childbirth; on a high-iodine diet or consu…	Median (IQR) UIC in total sample (n = 819): 134.0 (86.6–201.4) µg/L Median (IQR) UIC:Cr: 113.5 (73.7–198.2) µg/g	ICP-MS and adjusted for creatinine	One spot urine sample	TSH, fT3, fT4	Departed into MUIC groups of <100 µg/L (n = 271), 100-299 µg/L (n = 468) and ≥ 300 (n = 80) Kruskal wallis test: FT3 (pg/mL) [P50 (IQR)]: 3.33 (0.55) vs 3.37 (0.56) vs 3.40 (0.57), P for trend = 0.769 fT4 (ng/dL) [P50 (IQR)]: 0.91 (0.16) vs 0.91 (0.15) vs 0.89 (0.14), P for trend = 0.108 TSH (mIU/L) [P50 (IQR)]: 1.90 (1.15) vs 2.01 (1.34) vs 2.22 (1.58), P for trend = 0.073 P25, P75 values are al…	No effect	No effect	No effect	NA	NA	NA	Not given	Serum TSH levels increased when UIC increased, although no statistical significance was observed between UIC and any of the outcomes.	National Natural Science Foundation of China, Grant/Award Number: 81702060
Wang et al. 2022	China	To investigate iodine status among pregnant women in an iodine-sufficient region in China after the implementation of revised universalt salt iodization standards in 2012 and to assess the association between UIC in early pregnancy and the incidence of subclinical hypothyroidism in euthyroid women negative for antithyroid Ab during different trimesters.	Cohort and cross-sectional (longitudinal study including two time-points of measurements for a proportion of the participants)	Pregnant women	Subjects were included from the Affiliated Hospital of Jiangsu University (Zhenjiang, Jiangsu, China) from January 2019 to December 2019. UIC, thyroid function and prevalence of thyorid disorders was assessed in 1264 participants in 1st trimester (cross-sectional data). Of the 1264 participanats, follow-up visits at 20 and 30 weeks of gestation were performed for 250 women who were euthyroid and …	Range 19–43	Mean age 28.36 y ± 3.64 (range 18–43).	1264 (cross-sectional data). Of these, longitudinal data were available from 250.	Inclusion: residence in Jiangsu province for more than 1 year Exclusion: history or familiy history of thyroid diseases or chronic diseases; use of iodine-containing multivitamin or iodinated contrast agents before pregnancy	Median UIC (IQR): All participants: 136 µg/L (IQR not given); 1st trimester: 147 (93-185) µg/L; 2nd trimester: 122 (89-168) µg/L; 3rd trimester: 111 (84-171) µg/L	As3+-Ce4+ catalytic spectrophotometry on a iodine meter	Three spot urine samples. The mean value was used as the final UIC.	TSH, fT3, fT4, thyroid dysfunction (subclinical hypothyroidism)	Departed UIC into <100, 100–149, 150–249 and ≥ 250 µg/L. UIC group ≥ 250 µg/L is not presented below. Serum concentrations of FT3, FT4 and TSH in 1st trimester among women by UIC group < 100 (n = 275), 100–149 (n = 226), 150–249 (n = 364) and ≥ 250 (n = 122). FT3 (pmol/L) [P50, (IQR)] in UIC groups was: <100 µg/L: 4.96 (4.59–5.41), P = 0.043 100–149 µg/L: 4.92 (4.35–5.29), P = 0.761 150–249 µg/L:…	No effect	↑	↓	NA	NA	No effect	The multivariable logistic regression analyses was adjusted by age, gestational age and BMI	Moderate-to-severe ID (UIC < 100 µg/L) in first trimester was associated with a significantly higher risk of subclinical hypothyroidism during the 2nd or 3rd trimesters among euthyroid pregnant women who had negative for antithyroid Ab. Serum FT4 was found significantly lower in pregnant women with UIC < 100 µg/L than those with UIC 150–249 (P < 0.001). No significant differences in TSH values be…	Jiangsu Maternal and Child Health Research Project (F202101), Jiangsu Preventive Medicine Project (Y2018111), and the Foundation of Health Department, Jiangsu Province (X201424).
Wu & Guo et al. 2023	China	To comprehensively assess changes in thyroid function in pregnant women with long-term exposure to a wide range of iodine intakes, in order to provide data to inform guidelines for safe levels of iodine intake during gestation.	Cross-sectional	Pregnant women	Conducted in Gaoqing County, Shandong province, which has a significant volume of iodine concentration in drinking water. Between May 2018 and June 2021, all pregnant women presenting for their routine antenatal care during pregnancy were invited to participate in the study	30.5 ± 5.6	Females	744	Inclusion: lived in the local area<5 years, no previous history of thyroid diseases, no previous history of other chronic diseases, no use of thyroid-related medications or supplements Exclusion: lived in the local area <5 years; use of iodine-containing supplements	Median (IQR) UIC: 150.2 (87.6-268.0) µg/L	Inductively coupled plasma mass spectrometry (iCAP Q, Thermo Fisher Scientific, Frankfurt am Main, Germany)	24-hour urine sample	Subclinical hypothyroidism, hypothyroxinemia, thyroid disfunction	Thyroid dysfunction in terms of UIE (N = 744). UIC <150, 150–250, 250–350, 350–450, 450–550, >=550 Subclinical hypothyroidism, n (%) in the above groups: 9 (3.4) vs 3 (1.7) vs 4 (4.6) vs 2 (3.6) vs 3 (8.8) vs 10 (8.3), p from chi-quare test = p 0.068 Hypothyroxinemia n (%) in the above groups: 7 (2.6) vs 4 (2.2) vs 1 (1.1) vs 1 (1.8) vs 4 (11.8) vs 6 (5.0), p from chi-quare test = 0.035 Thyroid d…	NA	NA	NA	NA	NA	No effect	Logistic regression was adjusted for BMI, age, and trimester of pregnancy	Compared with UIE group 150–250 µg/day, no significant difference in the prevalence of thryoid dysfunction was found in pregnant women with a UIE figure of <150 µg/day.
Wu & Yang et al. 2023	China	To assess the iodine status and its associations with thyroid function in pregnant women of Shanghai.	Cross-sectional	Pregnant women	Pregnant women who visited Chongming Hospital Affiliated to Shanghai University of Medicine and Health Sciences for their antenatal checkup during the second trimester of gestation were consecutively recruited from January to December 2021.	28.71 ± 4.52	Females	562	Inclusion: age 18–40 years; had at least 5 continious years of residency in Chongming; had a singleton pregnancy. Exclusion: known thyroid or other chronic diseases; multiple pregnancies; had supplemented iodine during pregnancy	Median (IQR) UIC: 158.25 (90.15-245.65) µg/L	Arsenic cerium catalytic spectrophotometry (Chinese Standard WS/T107.1-2016).	One spot urine sample (fasting morning sample)	TSH, fT3, fT4, clinical hypothyroidism, subclinical hypothyroidism, clinical hyperthyroidism, subclinical hyperthyroidism, isolated hypothyroxinemia	UIC groups <150 µg/L (n= 256) 150–249 µg/L (n= 169), 250–499 µg/L (n= 116) and >=500 µg/L (n= 21) Kruskal-Wallis H-test: TSH (mU/L), median (IQR): 1.46 (0.98, 2.07) vs 1.51 (1.11, 2.17) vs 1.40 (0.94, 1.96) vs 1.46 (1.17, 1.70), P = 0.495 FT3 (pmol/L), median (IQR): 4.45 (4.20, 4.70) vs 4.43 (4.15, 4.72) vs 4.55 (4.19, 4.91) vs 4.41 (4.15, 4.71), P = 0.442 FT4 (pmol/L), median (IQR): 14.80 (12.86…	↑	No effect	No effect	NA	NA	↑	None	There were no significant difference in levels of TSH, FT3 and FT4 levels among UIC group <150 µg/L vs 150–249 µg/L. In the UIC <150 group, there was a negative correlation between UIC and TSH. The prevalence of isolated hypothyroxinemia in UIC <150 µg/L group was significantly higher than that of other groups, but the overall prevalence of thyroid diseases was not statistically different.	Shanghai Municipal and Health Commission project (20204Y0294)
Xiao et al. 2018	China	To explore the effect of iodine nutrition during the first trimester on pregnancy outcomes.	Cross-sectional	Pregnant women	Euthyroid women at ≤ 12 weeks of gestation in an iodine-sufficient area (Liaoning Province) were recruited. The participants was originally part of a study on subclinical hypothyroidism in early pregnancy conducted from 2012 to 2014 (the SHEP study). Iodine status was measured in first trimester, while values of TSH, fT4, TPOAb and TgAb were withdrawn from the SHEP study.	P50 (range) in UIC group <100, 100–149 and 150–249 respectively was 28 (20–43), 29 (21–42) and 29 (18–41) y	Females	1569, but 1255 included in UIC group < 100, 100–149 and 150–249 µg/L	Inclusion: age 18–45 years; singleton pregnancy at 4–12 weeks of gestation; residence in the city for more than 10 years Exclusion: history of thyroid disease or other chronic diseases	Median UIC: 159.59 µg/L in total sample (n= 1,569).	Ammonium persulfate method based on the Sandell-Kolthoff reaction	One spot urine sample	TSH, fT4	Kruskal-Wallis test/Mann-Whitney test Departed into UIC groups of < 100 µg/L (n = 274), 100–149 (n = 419), 150–249 µg/L ( n = 562) and ≥ 250 µg/L (n = 314). UIC group ≥ 250 is not presented below. TSH (mIU/L) [P50 [range)]: 1.68 (0.23–4.60) vs 1.63 (0.29–4.78) vs 1.60 (0.21–4.80), p-value not given but < 0.05 fT4 (pmol/L) [P50 [range)]: 16.15 (12.83–20.12)* vs 16.28 (13.23–20.21) vs 16.38 (12.97–…	No effect	NA	↓	NA	NA	NA	Not given	There was significantly lower FT4 values in UIC group <100 µg/L (moderate to severe ID) compared to the UIC group 150–249 µg/L (iodine adequate). However, thyroid function of all recruited women was within the normal range. No difference was found in TSH levels in different UIC groups.	The National Science and Technology Support Program (grant number 2014BAI06B02); Chinese National Natural Science Foundation (grant numbers 81170730 and 81570709); Research Foundation of Key Laboratory of Endocrine Diseases, Department of Education in Liaoning Province of China (grant number LZ2014035); and Key Platform Foundation of Science and Technology for the Universities in Liaoning Provinc…
Xu et al. 2022	China	To explore the relationship between serum iodine and thyroid dysfunctions in adults.	Cross-sectional	General adults	Subjects were selected from 16 districts in Tianjin by multi-stage random sampling from March to October 2015. At 1st stage, 16 discricts were divided into high water iodine areas and non-high water iodine areas according to water iodine concentration. At the 2nd stage, districts were randomly selected from rural and urban areas without high water iodine. At 3rd stage, a community/town from the t…	Mean ± SD was 42.9 ± 16.2 years in total sample (n = 1320)	Both	611, but 541 in UIC group < 100 and 100–300 µg/L	Inclusion: had lived locally for at least 5 years Exclusion: pregnant; breastfeeding; use of drugs containing iodine in the last 3 months	Median (IQR) UIC in total sample (n= 1320): 155.8 (94.5-211.1) μg/L	ICP-MS	One spot urine sample	Thyroid dysfunction (overt hyperthyroidism, subclinical hyperthyroidism, overt hypothyroidism, subclinical hypothyroidism)	Departed into UIC groups of < 100 µg/L (n = 138) and 100–300 µg/L (n = 403) and ≥ 300 µg/L (n = 70). Kruskal Wallis test: Males Overt hyperthyroidism [n (%)]: 0 (0) vs 4 (0.99) vs 2 (2.86), p-value not given Subclinical hypertyroidism[n (%)]: 0 (0) vs 1 (0.25) vs 2 (2.86)*, P not given Overt hypothyroidism [n (%)]: 1 (0.72) vs 1 (0.25) vs 2 (2.86)*, P = 0.04 Subclinical hypothyrodisim [n (%)]: 2 …	NA	NA	NA	NA	NA	↑	Not given	Among the women, there was a significantly higher prevalence of overt hypothyroidism and subclinical hypothyroidism in the UIC group < 100 µg/L compared to the 100–300 µg/L group. When comparing these two UIC groups among the males, there was no significant differences in any of the outcomes.	Grants from National Natural Science Foundation of China (grant numbers 81703218 and 82073549)
Yan et al. 2023	China	To elucidate the relationship between iodine status and the prevalence of thyroid diseases through a national cross-sectional epidemiological survey in Jiangxi province.	Cross-sectional	General adults	Epidemiological data from the Thyroid disease, Iodine nutrition and Diabetes Epidemiology (TIDE) survey, performed in Jiangxi province From April to August 2015	Male: 41.88 ± 16.6 Female: 41.97 ± 16.9	Both	2636	Inclusion: over 18 years of age; Han ethnic group; patients who lived at the studyd sites for at least 5 years; no history of iodine utilization over the past 3 months; availability of medications for pations Exclusion: pregnant women	Median (IQR) UIC: 176.4 µg/L in total sample. Men: 182.4 (62.05, 302.85) µg/L Female: 169.2 (40.65, 297.85) µg/L	ICP-MS	One spot urine sample	Thyroid dysfunction (hyperthyroidism, subclinical hyperthyroidism, hypothyroidism, subclinical hypothyroidism)	Prevalence (n) of thyroid diseases in UIC groups: 0–99 µg/L (n= 380), 100–199 µg/L (n= 1173), 200–299 µg/L (n= 688), >=300 µg/L (n= 395), respectively Overt hyperthyroidism: 9 vs 2 vs 6 vs 6 Subclinical hyperthyroidism: 3 vs 2 vs 7 vs 3 Overt hypothyroidism: 1 vs 2 vs 3 vs 3 Subclinical hypothyroidism: 30 vs 85 vs 48 vs 45 Logistic regression model of the effect of UIC on the risk of thyroid dysf…	NA	NA	NA	NA	NA	No effect	Logistic regression was 1) unadjusted, 2) gender- and age- adjusted, 3) adjusted for systolic blood pressure, diastolic blood pressur, waist circumstance, heart rate, and BMI, and 4) adjusted for fasting blood glucose, 2 h oral glucose tolerance test, total colesterol, LDL-C, serum uric acid, TPo-AB, and TgAb	No significant difference in the risk of thyroid dysfunction in the UIC group < 100 µg/L compared to the UIC group 100–199 µg/L.	Research Fund for Public Welfare, the National Health and Family Planning Commission of China (Grant No. 201402005) and the Clinical Research Fund of Chinese Medical Association (Grant No. 15010010589).
Yang et al. 2018	China	To explore the effects of maternal iodine status and thyroid diseases on adverse pregnancy outcomes.	Cross-sectional	Pregnant women	Pregnant women were enrolled from 28 maternity hospitals in Henan Province between July and September 2015. In each hospital, 100 pregnant women were sequentially enrolled and followed up after delivery. Half of the women were selected to draw blood and tested for thyroid function at the same time.	Not given for subsample but mean ± SD was 26.5 ± 4.3 years in total sample (n = 2347 pregnant women)	Females	2349 pregnant enrolled; 1082 serum samples tested for thyroid function.	Inclusion: singleton birht; no chronic diseases; no thyroid disease or usage of thyroid drugs; residents in Henan Porvince; being easy to follow up Exclusion: no maternal urinary sample; uncompleted questionnaire; plural gestation; lost to follow up	Median UIC: 203.8 µg/L in total sample (n = 2347 pregnant women). 1st trimester: 212 µg/L; 2nd trimester: 190 µg/L, 3rd trimester: 218 µg/L.	Acid digestion method (As3+ + -Ce4+ catalytic spectrophotometry)	One spot urine sample	Thyroid dysfunction (clinical hypothyroidism, subclinical hypothyroidism, isolated hypothyroxinemia, hyperthyroidism, clinical hyperthyroidism, hyperthyroxinemia)	Departed into UIC groups of < 50 µg/L (n = 8), 50–99 µg/L (n = 24), 100–149 µg/L (n = 34), 150–249 µg/L (n = 75), and ≥ 250 µg/L (n = 51). UIC group 50–99, 100–149 and 150–249 µg/L is presented below. Clinical hypothyroidism [n (%)]: 3 (2.3) vs 0 (0.0) vs 3 (0.7) Subclinical hypothyroidism [n (%)]: 6 (4.7) vs 10 (5.3) vs 12 (2.8) Hypothyroxinemia: 6 (4.7) vs 5 (2.7) vs 19 (4.5) Subclinical hypert…	NA	NA	NA	NA	NA	No effect	Not given	From text: The prevalence of clinical hypothyroidism, isolated hypothyroxinemia and subclinical hyperthyroidism was highest in the group of maternal UIC < 50 µg/L. The total prevalence rate of thyroid dysfunction in the pregnant women with UIC < 50 mcg/L was higher than in other maternal UIC groups (19.5 % vs 17.7 %). However, the difference did not reach statistical significance (P > 0.05).	Not given
Yang et al. 2020	China	To evaluate iodine nutritional status using thyroid function and UIC in pregnant women via a national survey.	Cross-sectional	Pregnant women	Study on pregnant women enrolled in the 2015 Chinese Adults Chronic Diseases and Nutrition Surveillance study. The women were recruited from 31 provinces of China, using a stratified multistage cluster sampling design	Not given for subsample	Females	1665	Not given	Median UIC in the whole study population (n= 6,173): 146 µg/L.	Arsenic and cerium catalysis spectrophotometry	One spot urine sample	TSH, fT4	For TSH and FT4, participants were departed into UIC groups of < 100 µg/L (n = 470), 100–119 µg/L (n = 180), 120–149 µg/L (n = 244), 150–249 µg/L (n = 496) and >250 µg/L (n = 275). For prevalence of normal thyroid function and thyroid disorders, an additional group of >500 was included (n = 38). TSH (mIU/L) (P50, p2.5–p97.5): 1.75 (0.13–5.03) vs 1.67 (0.37–4.88) vs 1.59 (0.06–4.48)* vs 1.63 (0.14…	No effect	NA	No effect	NA	NA	No effect	Not given	Compared with the group that had UIC > 250 µg/L (more than adequate), TSH was significantly lower in the groups with UIC 120–149 and 150–249 µg/L. There was no significant difference in fT4 levels between the UIC groups.	National Health Commission, the grant ‘‘Study on the Appropriate Iodine Supplementation in General Population’
Zha et al. 2023	China	To explore whether urinary iodine concentrations (UIC/UCr was associated with thyroid function and adverse pregnancy outcomes	Cross-sectional	Pregnant women	Pregnant women recruited in the second half of pregnancy (mainly between GW 18–32). All women were admitted and gave birth in the First Affiliated Hospital of Nanjing Medical University from May 2018 to November 2021.	29	Females	212	Inclusion: singleton pregnancy; age of at least 18 years; normal thyroid function Exclusion: thyroid dysfunction; tumors; autoimmune diseases; heart, liver and kidney diseases known to affect iodine nutrition status	Median UIC: 200 µg/L Median UIC:Cr: 180.36 µg/g	UIC: arsenic-cerium-cat- alyzed spectrophotometry Urinary creatinine concentration: spectrophotometry	Not specified, but collected after 8 h fasting	TSH, fT3, fT4	UIC <150 µg/L (n= 83), 150–249 µg/L (n= 63), ≥ 250 µg/L (n= 66). Median (IQR) Kruskal-Wallis H test: TSH (mIU/L): 2.19 (1.54, 3.10) vs 2.175 (1.33, 3.32) vs 2.47 (1.83, 3.33), p=0.660 FT3 (pmol/L): 3.82 (3.41, 4.25) vs 3.89 (3.49, 4.24) vs 3.92 (3.32, 4.34), p= 0.928 FT4 (pmol/L): 13.08 (11.49, 14.31) vs 12.67 (11.59, 13.93) vs 12.72 (11.34, 14.46), p= 0.685 Spearman correlations UIC/Cr with FT4:…	No effect	No effect	No effect	NA	NA	NA	None	There were no significant differences in the levels of FT4, FT3 and TSH between the UIC groups <150 µg/L and 150–249 µg/L. Lower UIC/UCr was significantly correlated with higher FT4, but not FT3 and TSH. There was no significant correlation betwen UIC and levels of FT4, FT3 and TSH.	Not given
Zhang et al. 2019	China	To evaluate whether MUIC below 150 µg/L affects thyroid function of Chinese pregnant women and their newborns in Chinese context.	Longitudinal study with cross-sectional measurements at three time-points in prengnacy	Pregnant women	Subjects were recruited from the Obstetric Clinic of Peking Union Medical College Hospital between June 2016 and May 2017 at week 6 of pregnancy. Subjects were followed at GW 12, 24 and 32.	Not given	Females	103 enrolled, but 79 who finished follow-up vits	Inclusion: spot UIC < 150 µg/L at inclusion at week 6 of pregnancy; TSH < 2.5 mIU/L; negatiive TPO and TgAb, singleton pregnancy; good physical condition Exclusion: personal history and familiy history of thyroid disease; visible or palpable goiter; use of thyroid-related medicine; other gynecologic condition, such as uterine fibroids	Median (IQR) UIC: 107.41 (83.84–150.13) µg/L	As-Ce catalysis spectrophotometry	One spot urine sample at 6 weeks gestation and 24-hour urine sample at 12, 24 and 32 weeks gestation	TSH, fT3, fT4	Departed into MUIC groups of <100 µg/L (n= 96 samples), 100–109 µg/L (n= 30 samples), 110–149 µg/L (n = 49 samples), 150–249 µg/L (n= 47 samples) and 250–499 (n= 12 samples). Median (P2.5, P97.5) FT3 (pmol/L): 4.01 (2.88–5.03) vs 4.11 (3.34–7.02) vs 3.99 (3.21–5.07) vs 4.00 (3.21–5.25) FT4 (pmol/L): 13.64 (10.05–18.53) vs 13.64 (10.18–24.98) vs 12.86 (9.35–16.67) vs 13.06 (9.08–17.60) TSH (mIU/L)…	No effect	No effect	No effect	NA	NA	NA	Not given	FT3, FT4 and TSH showed no significant differences between the UIC 150–249 µg/L group and the other UIC groups.	United Nations International Children's Emergency Fund (UNICEF).
Zhang et al. 2022	China	First, to explore the association between iodine nutritional status and adverse pregnancy outcomes, and second, to assess the iodine nutritional status of pregnant women and the association between urinary iodine and thyroid function, thyroid autoantibodies, and fetal length and weight.	Cross-sectional	Pregnant women	Pregnant women who were registered at the Peking University International Hospital between Februar 2017 and December 2019 were enrolled.	P50 (IQR): In iodine-deficienct group (n = 390): 30 (28,33) In iodine-adequate group (n = 206): 30 (28, 33)	Females	726, but 596 in UIC groups < 150 and 206	Inclusion: single birth; first trimester of pregnancy (4–8 weeks); long-term residence (≥ 5 yers) in the Beijing region; voluntary participation in the study. Exclusion: hereditary diseases; tumors; autoimmune diseases; heart disease; liver disease; kidney disease; cronic hypertension and medications that may affect thyroid function	Median (IQR) UIC: Iodine deficient group: 86 (50-121) µg/L Iodine-adequate group: 187 (167- 208) µg/L Median (IQR) UIC:Cr: Iodine deficient group: 59.64 (89.14-138.80) µg/g Iodine-adequate group: 113.59 (80.92-168.18) µg/g	Not given	Not given	TSH, fT4, thyroid dysfunction (hypothyroxinemia)	Departed into UIC groups of < 150 µg/L (n = 390), 150–249 (n = 206), and ≥ 250 (n = 130) TSH (uIU/ml) [P50 (IQR)]: 1.64 (0.85, 2.62) vs 1.79 (1.15, 2.55) vs 1.76 (1.06, 2.67), Statistics: 2.429, P = 0.297 FT4 (pmol/L) [P50 (IQR)]: 17.30 (15.90, 18.90) vs 17.30 (16.00, 19.30) vs 17.70 (16.20, 19.50), Statistics: 1.857, P = 0.395 Hypothyroxidemia [n (%)]: 8 (2.1) vs 5 (2.4), vs 2 (1.5), Statistics:…	No effect	NA	No effect	NA	NA	No effect	Multivariate logistic regression analysis adjusted for age, BMI, parity, and history of spontaneous abortion	No significant difference in TSH, FT4 and prevalence of hypothyroxidemia in the UIC groups.	Capital Featured Clinical Application Research Project(Z171100001017126) and Peking University International Hospital Fund (YN2016ZD01 YN2019ZD04).
Zhao et al. 2020	China	To determine the effect of age, sex, race/ethnicity, and UIC levels on the P50 TSH level and 2.5th and 97.5 th centiles of TSH.	Cross-sectional	General adults	A secondary analysis of data from the TIDE study conducted from June 2015 to June 2017, which is a large-scale, population-based, nationwide epidemiological survey of iodine nutrition status and thyroid disease.	Age: ≥ 18 years	Both	78470	Inclusion: no detectable thyroid autoantibodies (TPOAb or TgAb); no personal family history of thyroid dysfunction; individuals with no visible or palpable goiter; no recievement/use of any medications except estrogen	Not given	ICP-MS	One spot urine sample	TSH, thyroid dysfunction (overt hyperthyrodisim, subclinical hyperthyroidism, overt hypothyroidism, subclinical hyothyroidism)	For TSH (mIU/L), UIC was departed into UIC groups of <50 (n = 2998), 50–99 (n = 10701), 100–199 (n = 30540), 200–299 (n = 18819), 300–399 (n = 6628), 400–499 (n = 3243) and ≥ 500 (n = 5541). Only UIC group <50, 50–99 and 100–199 are presented below. TSH < 50 (2.5th, 50th and 97.5th centiles): UIC <50 µg/L: 0.50, 2.25, 8.90 UIC 50–99 µg/L: 0.60, 2.28, 8.75 UIC 100–199 µg/L: 0.64, 2.29, 8.13 For hy…	↓	NA	NA	NA	NA	No effect	Not given	They confimed that the TSH intervals were significantly associated with nutritional iodine intake. Increased iodine intake was associated with elevation of 50th and 97.5 th centiles of the reference population, but not with the 2.5th centile. On the basis of the quantile regression results, for every 10 mcg/L increase in the population UIC, the 97.5th centile of TSH increases by 0.0132 mIU/L. Thi…	the Research Fund for Public Welfare, National Health and Family Planning Commis- sion of China (Grant No. 201402005), and the Clinical Research Fund of the Chinese Medical Association (Grant No. 15010010589).
Zhao et al. 2021	China	Investigate the relationship between iodine intake status and the prevalence of metabolic syndrome through a population-based survey.	Cross-sectional	General adults	Jinshan District of Shanghai	Mean ± SD: 43.43 ± 15.88 in total sample (n = 2691) Mean ± SD was 46.31 ± 14.53 and 44.38 ± 15.62 in UIC group <100 and 100–199, respectively	Male: 807 Female: 929	1736 in UIC groups < 100 and 100–199 µg/L	Inclusion: participants from the Chinese Han population; ≥ 18 y; resided in the Jinshan District for 5 years Exclusion: Pregnant women; use of iodine-containing drugs or intravenous iodinated contrast agents during the last 3 months prior to sample collection; incomplete data	Median (IQR) UIC: 165.1 μg/L (111.7–237.1) in total sample (n= 2,691)	ICP-MS	One spot urine sample	TSH	Departed into UIC groups of < 100 µg/L (n = 543), 100–199 µg/L (n = 1193) and ≥ 200 µg/L TSH (mIU/L), P50 (IQR): 2.34 (1.78–3.23) vs 2.30 (1.65–3.20) vs 2.43 (1.72–3.40), P for trend = 0.200	No effect	NA	NA	NA	NA	NA	Not given	No significant difference in TSH levels between the UIC groups.	The Outstanding Clinical Discipline Project of Shanghai Pudong [grant number PWYgy2018-03], the Health Scientific Research Project of Pudong New District Health Commission [grant number PW2019D-12], Medical and Health Program of Pudong New Area Science and Technology Development Fund [grant number PKJ2017-Y38], the Project of Shanghai Medical Key Specialty [grant number ZK2019C09], and Thyroid Cl…
Zou et al. 2014	China	Assess children´s iodine nutrition and goiter status to provide reasonable suggestions to the government for policy-making under the USI period.	Cross-sectional	Children	A survey of a representative sample of children in Zheijang Province recruited by stage cluster random sampling method.	Range 8–10 y	Boys and girls	Measures of UIC and THs available from 131, but 93 from UIC group <100 and 100–300 µg/L	Inclusion: age 8–10 attending one of the primary schools selected through proportional to size sampling	Median (range) UIC: 173.3 (1,345.1) μg/L in total sample (n= 131)	Modified acid-digestion method	One spot urine sample	TSH, fT3, fT4, T3, T4	Departed into UIC groups of < 100 µg/L (n = 37), 100–300 µg/L (n = 56) and >300 µg/L (n = 38) UIC group > 300 is not presented below. Chi-square test, X^2 FT3 (pmol/L), P50 (range): 5.8 (3.2) vs 6.0 (5.0) vs 6.1 (3.2), X^2 = 5.346, P = 0.069 FT4 (pmol/L), P50 (range): 19.1 (13.1) vs 18.3 (14.1) vs 18.7 (9.5), X^2 = 1.240, P = 0.538 T3 (nmol/L), P50 (range): 2.6 (2.4) vs 2.7 (2.8) vs 2.7 (2.1), X^…	No effect	No effect	No effect	No effect	No effect	NA	Not given	There were no statistically significant differences among different UICs on blood constituents.	Zheijang Province science and technology fund (2009C03010-1)

## Sheet: Supplementary Table S5
Supplementary Table . Risk of bias assessment (Newcastle-Ottawa scale) per domain in the included studies (n= 72).
Reference (author et al., year)	Selection (max 5 stars)	Comparability (max 2 stars)	Outcome assessment (max 3 stars)	Total stars (max 10 stars)	Quality judgement (Risk of bias)
Abel et al. 2018	**	**	***	7	Low risk of bias
Aguyano et al. 2013	**	-	**	4	High risk of bias
Alvarez-Pedrerol et al. 2009	*	**	**	5	Moderate risk of bias
Amouzegar et al. 2013	**	-	**	4	High risk of bias
Andersen et al. 2009	***	-	**	5	Moderate risk of bias
Bath et al. 2017	**	**	**	6	Moderate risk of bias
Berg et al. 2017	**	**	***	7	Low risk of bias
Blumenthal et al. 2012	**	-	**	4	High risk of bias
Borissova et al. 2020	***	-	*	4	High risk of bias
Chen & Guo et al. 2022	***	-	*	4	High risk of bias
Chen & Xiang et al. 2022	***	**	***	8	Low risk of bias
Chen et al. 2019	***	-	**	5	Moderate risk of bias
Chen et al. 2023	****	-	**	6	Moderate risk of bias
Corcino et al. 2019	**	-	**	4	High risk of bias
Cui et al. 2020	**	-	*	3	High risk of bias
Delshad et al. 2016	***	-	**	5	Moderate risk of bias
Du et al. 2014	**	-	*	3	High risk of bias
Fan et al. 2023	**	-	*	3	High risk of bias
Filipowicz et al. 2023	***	-	*	4	High risk of bias
Fister et al. 2011	*	-	**	3	High risk of bias
Fu et al. 2017	***	-	**	5	Moderate risk of bias
Guo et al. 2016	**	-	**	4	High risk of bias
Guo et al. 2020	****	-	**	6	Moderate risk of bias
Gustin et al. 2022	***	**	**	7	Low risk of bias
Habimana et al. 2014	***	-	*	4	High risk of bias
Hollowell et al. 2007	***	-	**	5	Moderate risk of bias
Jain 2013	*	-	**	3	High risk of bias
Jiang et al. 2023	***	**	***	8	Low risk of bias
Jukic et al. 2015	**	-	*	3	High risk of bias
Kim et al. 2017	***	-	**	5	Moderate risk of bias
Kim et al. 2019	***	**	**	7	Low risk of bias
Knight et al. 2018	**	-	***	5	Moderate risk of bias
Kose Aktas et al. 2022	*	-	*	2	High risk of bias
Kumorowulan et al. 2020	**	-	*	3	High risk of bias
Levie et al. 2019	***	**	***	8	Low risk of bias
Li et al. 2020	****	**	***	9	Low risk of bias
Li et al. 2023	***	**	**	7	Low risk of bias
Liu et al. 2023	**	-	*	3	High risk of bias
Meng et al 2013	***	-	*	4	High risk of bias
Moreno-Reyes et al 2021	****	-	**	6	Moderate risk of bias
Næss et al 2021	**	**	***	7	Low risk of bias
Næss et al 2022	**	**	***	7	Low risk of bias
Nazarpour et al 2020	***	-	**	5	Moderate risk of bias
Ning et al 2020	***	-	*	4	High risk of bias
Pal et al. 2018	**	-	*	3	High risk of bias
Pan et al, 2019	*	-	*	2	High risk of bias
Rebagliato et al, 2010	*	**	*	4	High risk of bias
Ren et al, 2021	*	-	*	2	High risk of bias
Roef et al 2013	**	-	***	5	Moderate risk of bias
Schiller et al, 2020	***	-	*	4	High risk of bias
Shi et al, 2015	***	**	***	8	Low risk of bias
Silva de Morais et al, 2020	***	-	**	5	Moderate risk of bias
Skeaf et al, 2012	****	-	***	7	Low risk of bias
Soldin et al, 2005	***	-	*	4	High risk of bias
Tian et al, 2021	*	-	-	1	High risk of bias
Vargas-Uricoechea et al, 2022	**	-	**	4	High risk of bias
Wallborn et al, 2021	**	-	*	3	High risk of bias
Wang et al, 2019	**	-	**	4	High risk of bias
Wang et al, 2022	*	**	***	6	Moderate risk of bias
Wu & Guo et al. 2023	**	**	***	7	Low risk of bias
Wu & Yang et al. 2023	**	-	**	4	High risk of bias
Xiao et al, 2018	**	-	**	4	High risk of bias
Xu et al, 2022	***	-	**	5	Moderate risk of bias
Yan et al. 2023	**	**	**	6	Moderate risk of bias
Yang et al, 2018	**	-	**	4	High risk of bias
Yang et al, 2020	**	-	*	3	High risk of bias
Zha et al. 2023	*	-	**	3	High risk of bias
Zhang et al, 2019	*	-	*	2	High risk of bias
Zhang et al, 2022	-	**	-	2	High risk of bias
Zhao et al, 2020	****	-	**	6	Moderate risk of bias
Zhao et al, 2021	**	-	*	3	High risk of bias
Zou et al, 2014	**	-	*	3	High risk of bias

## Sheet: Supplementary Figure S1
Supplementary Figure 1. Funnel plot for assessing evidence of publication bias for the outcome TSH in the meta-analysis (n= 8).

## Sheet: Supplementary Figure S2
Supplementary Figure 2. Funnel plot for assessing evidence of publication bias for the outcome fT3 in the meta-analysis (n= 4).

## Sheet: Supplementary Figure S3
Supplementary Figure 3. Funnel plot for assessing evidence of publication bias for the outcome fT4 in the meta-analysis (n= 6).
